# Supplementary material for: The genomic and epidemiological virulence patterns of Salmonella enterica serovars in the United States
Source: PLoS One. 2023 Dec 5;18(12):e0294624. doi: 10.1371/journal.pone.0294624 (PMC10697515; doi:10.1371/journal.pone.0294624)
Supplement: S1 Table — Metadata for the contig assemblies used in the analysis including results of the in silico serovar prediction for the analysis set genomes from the SISTR software. (XLSX) [file pone.0294624.s002.xlsx]

## Sheet: Sheet1
Isolate ID	sistr_serovar	bioproject	submitter	asm_level	asm_stats_contig_n50	asm_stats_length_bp	asm_stats_n_contig	assembly_method	attribute_package	collected_by	collection_date	geo_loc_name	isolation_source
1	Newport	PRJNA230403	CDC	Contig	405258	4726834	35	SKESA v. 2.2	Pathogen: clinical or host-associated	CDC	NULL	USA	NULL
2	Newport	PRJNA230403	CDC	Contig	677606	4731316	31	SKESA v. 2.2	Pathogen: clinical or host-associated	CDC	NULL	USA	NULL
3	Newport	PRJNA230403	CDC	Contig	447103	4727481	31	SKESA v. 2.2	Pathogen: clinical or host-associated	CDC	NULL	USA	NULL
4	Newport	PRJNA230403	CDC	Contig	401243	4724642	36	SKESA v. 2.2	Pathogen: clinical or host-associated	CDC	NULL	USA	NULL
5	Newport	PRJNA230403	CDC	Contig	191016	4723067	52	SKESA v. 2.2	Pathogen: clinical or host-associated	CDC	NULL	USA	NULL
6	Typhimurium	PRJNA230403	CDC	Contig	86855	4850594	106	SKESA v. 2.2	Pathogen: clinical or host-associated	CDC	NULL	USA	NULL
7	Javiana	PRJNA230403	CDC	Contig	84716	4555425	87	SKESA v. 2.2	Pathogen: clinical or host-associated	CDC	NULL	USA	NULL
8	Senftenberg	PRJNA242847	FDA	Contig	165890	4748110	63	SKESA v. 2.2	Pathogen: environmental/food/other	USDA-FSIS	2018	USA:UT	comminuted beef
9	Newport	PRJNA230403	CDC	Contig	139736	4726334	67	SKESA v. 2.2	Pathogen: clinical or host-associated	CDC	NULL	USA	NULL
10	Saintpaul	PRJNA242847	FDA	Contig	149344	4691574	78	SKESA v. 2.2	Pathogen: environmental/food/other	USDA-FSIS	2018	USA:LA	comminuted beef
11	Newport	PRJNA230403	CDC	Contig	504025	4727865	31	SKESA v. 2.2	Pathogen: clinical or host-associated	CDC	NULL	USA	NULL
12	Mississippi	PRJNA230403	CDC	Contig	113631	4711397	89	SKESA v. 2.2	Pathogen: clinical or host-associated	CDC	NULL	USA	NULL
13	Muenchen	PRJNA292666	FDA	Contig	142642	4700126	59	SKESA v. 2.2	Pathogen: environmental/food/other	USDA-FSIS	2018	USA:TX	animal-cattle-dairy cow
14	Cerro	PRJNA242847	FDA	Contig	141941	4522795	74	SKESA v. 2.2	Pathogen: environmental/food/other	USDA-FSIS	2018	USA:TX	product-raw-intact-beef
15	Enteritidis	PRJNA230403	CDC	Contig	95163	4713076	106	SKESA v. 2.2	Pathogen: clinical or host-associated	CDC	NULL	USA	NULL
16	I 1,4,[5],12:i:-	PRJNA230403	CDC	Contig	75276	4943348	137	SKESA v. 2.2	Pathogen: clinical or host-associated	CDC	NULL	USA	NULL
17	Enteritidis	PRJNA230403	CDC	Contig	142100	4721521	67	SKESA v. 2.2	Pathogen: clinical or host-associated	CDC	NULL	USA	NULL
18	Thompson	PRJNA230403	CDC	Contig	301792	4665969	36	SKESA v. 2.2	Pathogen: clinical or host-associated	CDC	NULL	USA	NULL
19	Muenchen	PRJNA230403	CDC	Contig	684187	4710774	29	SKESA v. 2.2	Pathogen: clinical or host-associated	CDC	NULL	USA	NULL
20	Newport	PRJNA230403	CDC	Contig	555003	4730890	35	SKESA v. 2.2	Pathogen: clinical or host-associated	CDC	NULL	USA	NULL
21	Newport	PRJNA230403	CDC	Contig	217233	4798346	66	SKESA v. 2.2	Pathogen: clinical or host-associated	CDC	NULL	USA	NULL
22	Newport	PRJNA230403	CDC	Contig	70983	4699178	131	SKESA v. 2.2	Pathogen: clinical or host-associated	CDC	NULL	USA	NULL
23	Montevideo	PRJNA292666	FDA	Contig	96034	4605591	79	SKESA v. 2.2	Pathogen: environmental/food/other	USDA-FSIS	2018	USA:TX	animal-cattle-heifer
24	Typhimurium	PRJNA292666	FDA	Contig	74109	4897754	132	SKESA v. 2.2	Pathogen: environmental/food/other	USDA-FSIS	2018	USA:NE	animal-cattle-dairy cow
25	Newport	PRJNA292666	FDA	Contig	135129	4786374	69	SKESA v. 2.2	Pathogen: environmental/food/other	USDA-FSIS	2018	USA:SD	animal-cattle-beef cow
26	Anatum	PRJNA292666	FDA	Contig	227949	4744927	45	SKESA v. 2.2	Pathogen: environmental/food/other	USDA-FSIS	2018	USA:TX	animal-cattle-dairy cow
27	Newport	PRJNA230403	CDC	Contig	562083	4726329	32	SKESA v. 2.2	Pathogen: clinical or host-associated	CDC	NULL	USA	NULL
28	Newport	PRJNA230403	CDC	Contig	648449	4731973	31	SKESA v. 2.2	Pathogen: clinical or host-associated	CDC	NULL	USA	NULL
29	Montevideo	PRJNA292666	FDA	Contig	97976	4625561	71	SKESA v. 2.2	Pathogen: environmental/food/other	USDA-FSIS	2018	USA:CA	animal-cattle-beef cow
30	Newport	PRJNA230403	CDC	Contig	562086	4730778	30	SKESA v. 2.2	Pathogen: clinical or host-associated	CDC	NULL	USA	NULL
31	Newport	PRJNA230403	CDC	Contig	97260	4823990	127	SKESA v. 2.2	Pathogen: clinical or host-associated	CDC	NULL	USA	NULL
32	Montevideo	PRJNA242847	FDA	Contig	142363	4625914	73	SKESA v. 2.2	Pathogen: environmental/food/other	USDA-FSIS	2018	USA:OH	comminuted beef
33	Newport	PRJNA230403	CDC	Contig	677606	4727036	31	SKESA v. 2.2	Pathogen: clinical or host-associated	CDC	NULL	USA	NULL
34	Javiana	PRJNA230403	CDC	Contig	383762	4587970	31	SKESA v. 2.2	Pathogen: clinical or host-associated	CDC	NULL	USA	NULL
35	Newport	PRJNA230403	CDC	Contig	340287	4807392	41	SKESA v. 2.2	Pathogen: clinical or host-associated	CDC	NULL	USA	NULL
36	Mississippi	PRJNA230403	CDC	Contig	194429	4770454	60	SKESA v. 2.2	Pathogen: clinical or host-associated	CDC	NULL	USA	NULL
37	Newport	PRJNA230403	CDC	Contig	341906	4802831	54	SKESA v. 2.2	Pathogen: clinical or host-associated	CDC	NULL	USA	NULL
38	Javiana	PRJNA230403	CDC	Contig	238855	4735799	60	SKESA v. 2.2	Pathogen: clinical or host-associated	CDC	NULL	USA	NULL
39	Typhimurium	PRJNA230403	CDC	Contig	162378	4758265	64	SKESA v. 2.2	Pathogen: clinical or host-associated	CDC	NULL	USA	NULL
40	Typhimurium	PRJNA230403	CDC	Contig	81655	4903735	122	SKESA v. 2.2	Pathogen: clinical or host-associated	CDC	NULL	USA	NULL
41	Mississippi	PRJNA230403	CDC	Contig	227855	4696291	48	SKESA v. 2.2	Pathogen: clinical or host-associated	CDC	NULL	USA	NULL
42	Javiana	PRJNA230403	CDC	Contig	231408	4838789	50	SKESA v. 2.2	Pathogen: clinical or host-associated	CDC	NULL	USA	NULL
43	Newport	PRJNA230403	CDC	Contig	276959	4899650	63	SKESA v. 2.2	Pathogen: clinical or host-associated	CDC	NULL	USA	NULL
44	Newport	PRJNA230403	CDC	Contig	381862	4760171	26	SKESA v. 2.2	Pathogen: clinical or host-associated	CDC	NULL	USA	NULL
45	Newport	PRJNA230403	CDC	Contig	361005	4810493	45	SKESA v. 2.2	Pathogen: clinical or host-associated	CDC	NULL	USA	NULL
46	Mississippi	PRJNA230403	CDC	Contig	79535	4638608	139	SKESA v. 2.2	Pathogen: clinical or host-associated	CDC	NULL	USA	NULL
47	Typhimurium	PRJNA230403	CDC	Contig	184806	4793030	58	SKESA v. 2.2	Pathogen: clinical or host-associated	CDC	NULL	USA	NULL
48	Newport	PRJNA230403	CDC	Contig	37138	4703072	230	SKESA v. 2.2	Pathogen: clinical or host-associated	CDC	NULL	USA	NULL
49	Javiana	PRJNA230403	CDC	Contig	115155	4671074	96	SKESA v. 2.2	Pathogen: clinical or host-associated	CDC	NULL	USA	NULL
50	Infantis	PRJNA230403	CDC	Contig	97225	4926155	112	SKESA v. 2.2	Pathogen: clinical or host-associated	CDC	NULL	USA	NULL
51	Newport	PRJNA230403	CDC	Contig	414844	4730410	34	SKESA v. 2.2	Pathogen: clinical or host-associated	CDC	NULL	USA	NULL
52	Newport	PRJNA230403	CDC	Contig	405099	4729943	30	SKESA v. 2.2	Pathogen: clinical or host-associated	CDC	NULL	USA	NULL
53	Typhimurium	PRJNA230403	CDC	Contig	88679	4785372	98	SKESA v. 2.2	Pathogen: clinical or host-associated	CDC	NULL	USA	NULL
54	Newport	PRJNA230403	CDC	Contig	58407	4701355	167	SKESA v. 2.2	Pathogen: clinical or host-associated	CDC	NULL	USA	NULL
55	Newport	PRJNA230403	CDC	Contig	47090	4650913	194	SKESA v. 2.2	Pathogen: clinical or host-associated	CDC	NULL	USA	NULL
56	Newport	PRJNA230403	CDC	Contig	215724	4736850	76	SKESA v. 2.2	Pathogen: clinical or host-associated	CDC	NULL	USA	NULL
57	Infantis	PRJNA230403	CDC	Contig	111430	4750483	90	SKESA v. 2.2	Pathogen: clinical or host-associated	CDC	NULL	USA	NULL
58	Kentucky	PRJNA242847	FDA	Contig	284796	4882405	36	SKESA v. 2.2	Pathogen: environmental/food/other	USDA-FSIS	2018	USA:TX	comminuted beef
59	Javiana	PRJNA230403	CDC	Contig	158198	4629449	56	SKESA v. 2.2	Pathogen: clinical or host-associated	CDC	NULL	USA	NULL
60	Montevideo	PRJNA242847	FDA	Contig	176040	4581851	63	SKESA v. 2.2	Pathogen: environmental/food/other	USDA-FSIS	2018	USA:OH	comminuted beef
61	Mississippi	PRJNA230403	CDC	Contig	149664	4596180	67	SKESA v. 2.2	Pathogen: clinical or host-associated	CDC	NULL	USA	NULL
62	Newport	PRJNA230403	CDC	Contig	181072	4727704	51	SKESA v. 2.2	Pathogen: clinical or host-associated	CDC	NULL	USA	NULL
63	Newport	PRJNA230403	CDC	Contig	704669	4731031	30	SKESA v. 2.2	Pathogen: clinical or host-associated	CDC	NULL	USA	NULL
64	Newport	PRJNA230403	CDC	Contig	331785	4730830	43	SKESA v. 2.2	Pathogen: clinical or host-associated	CDC	NULL	USA	NULL
65	Thompson	PRJNA230403	CDC	Contig	442284	4687311	27	SKESA v. 2.2	Pathogen: clinical or host-associated	CDC	NULL	USA	NULL
66	Newport	PRJNA230403	CDC	Contig	401946	4726497	35	SKESA v. 2.2	Pathogen: clinical or host-associated	CDC	NULL	USA	NULL
67	Newport	PRJNA230403	CDC	Contig	167406	4726458	64	SKESA v. 2.2	Pathogen: clinical or host-associated	CDC	NULL	USA	NULL
68	Newport	PRJNA230403	CDC	Contig	117387	4722071	72	SKESA v. 2.2	Pathogen: clinical or host-associated	CDC	NULL	USA	NULL
69	Newport	PRJNA230403	CDC	Contig	133198	4724207	68	SKESA v. 2.2	Pathogen: clinical or host-associated	CDC	NULL	USA	NULL
70	Newport	PRJNA230403	CDC	Contig	376527	4729020	33	SKESA v. 2.2	Pathogen: clinical or host-associated	CDC	NULL	USA	NULL
71	Newport	PRJNA230403	CDC	Contig	342204	4763484	44	SKESA v. 2.2	Pathogen: clinical or host-associated	CDC	NULL	USA	NULL
72	Mississippi	PRJNA230403	CDC	Contig	147850	4622649	76	SKESA v. 2.2	Pathogen: clinical or host-associated	CDC	NULL	USA	NULL
73	Infantis	PRJNA230403	CDC	Contig	52222	4814064	196	SKESA v. 2.2	Pathogen: clinical or host-associated	CDC	NULL	USA	NULL
74	Enteritidis	PRJNA230403	CDC	Contig	360717	4692372	31	SKESA v. 2.2	Pathogen: clinical or host-associated	CDC	NULL	USA	NULL
75	Newport	PRJNA230403	CDC	Contig	677614	4760482	31	SKESA v. 2.2	Pathogen: clinical or host-associated	CDC	NULL	USA	NULL
76	Newport	PRJNA230403	CDC	Contig	255490	4793103	51	SKESA v. 2.2	Pathogen: clinical or host-associated	CDC	NULL	USA	NULL
77	Braenderup	PRJNA230403	CDC	Contig	68922	4686615	117	SKESA v. 2.2	Pathogen: clinical or host-associated	CDC	NULL	USA	NULL
78	Javiana	PRJNA230403	CDC	Contig	221190	4757015	55	SKESA v. 2.2	Pathogen: clinical or host-associated	CDC	NULL	USA	NULL
79	Montevideo	PRJNA242847	FDA	Contig	158168	4630246	68	SKESA v. 2.2	Pathogen: environmental/food/other	USDA-FSIS	2018	USA:NC	comminuted beef
80	Braenderup	PRJNA230403	CDC	Contig	85878	4695976	107	SKESA v. 2.2	Pathogen: clinical or host-associated	CDC	NULL	USA	NULL
81	Thompson	PRJNA230403	CDC	Contig	108697	4602366	79	SKESA v. 2.2	Pathogen: clinical or host-associated	CDC	NULL	USA	NULL
82	Mbandaka	PRJNA242847	FDA	Contig	145695	4701115	69	SKESA v. 2.2	Pathogen: environmental/food/other	USDA-FSIS	2018	USA:CA	product-raw-intact-beef
83	Newport	PRJNA230403	CDC	Contig	33822	4724330	261	SKESA v. 2.2	Pathogen: clinical or host-associated	CDC	NULL	USA	NULL
84	Uganda	PRJNA242847	FDA	Contig	398014	4698008	28	SKESA v. 2.2	Pathogen: environmental/food/other	USDA-FSIS	2018	USA:TX	comminuted beef
85	Newport	PRJNA230403	CDC	Contig	95854	4720979	91	SKESA v. 2.2	Pathogen: clinical or host-associated	CDC	NULL	USA	NULL
86	Typhimurium	PRJNA292666	FDA	Contig	61846	4906960	128	SKESA v. 2.2	Pathogen: environmental/food/other	USDA-FSIS	2018	USA:KS	animal-cattle-steer
87	Newport	PRJNA230403	CDC	Contig	133864	4844554	98	SKESA v. 2.2	Pathogen: clinical or host-associated	CDC	NULL	USA	NULL
88	Javiana	PRJNA230403	CDC	Contig	108050	4539164	87	SKESA v. 2.2	Pathogen: clinical or host-associated	CDC	NULL	USA	NULL
89	Newport	PRJNA230403	CDC	Contig	257786	4853335	53	SKESA v. 2.2	Pathogen: clinical or host-associated	CDC	NULL	USA	NULL
90	Braenderup	PRJNA230403	CDC	Contig	83768	4878684	118	SKESA v. 2.2	Pathogen: clinical or host-associated	CDC	NULL	USA	NULL
91	Dublin	PRJNA242847	FDA	Contig	136065	4982658	85	SKESA v. 2.2	Pathogen: environmental/food/other	USDA-FSIS	2018	USA:ID	comminuted beef
92	Typhimurium	PRJNA230403	CDC	Contig	53361	4804915	185	SKESA v. 2.2	Pathogen: clinical or host-associated	CDC	NULL	USA	NULL
93	Newport	PRJNA292666	FDA	Contig	95781	4822654	93	SKESA v. 2.2	Pathogen: environmental/food/other	USDA-FSIS	2018	USA:TX	animal-cattle-steer
94	Dublin	PRJNA242847	FDA	Contig	96997	4999532	86	SKESA v. 2.2	Pathogen: environmental/food/other	USDA-FSIS	2018	USA:MN	comminuted beef
95	Anatum	PRJNA242847	FDA	Contig	174378	4576351	43	SKESA v. 2.2	Pathogen: environmental/food/other	USDA-FSIS	2018	USA:NE	comminuted beef
96	Dublin	PRJNA242847	FDA	Contig	128121	4984885	85	SKESA v. 2.2	Pathogen: environmental/food/other	USDA-FSIS	2018	USA:ID	comminuted beef
97	Montevideo	PRJNA292666	FDA	Contig	63626	4696550	139	SKESA v. 2.2	Pathogen: environmental/food/other	USDA-FSIS	2018	USA:MI	animal-cattle-dairy cow
98	Dublin	PRJNA242847	FDA	Contig	166699	5008603	71	SKESA v. 2.2	Pathogen: environmental/food/other	USDA-FSIS	2018	USA:ID	comminuted beef
99	Newport	PRJNA230403	CDC	Contig	371167	4726657	33	SKESA v. 2.2	Pathogen: clinical or host-associated	CDC	NULL	USA	NULL
100	Uganda	PRJNA242847	FDA	Contig	181654	4685225	60	SKESA v. 2.2	Pathogen: environmental/food/other	USDA-FSIS	2018	USA:TX	comminuted beef
101	Give	PRJNA242847	FDA	Contig	254548	4598223	36	SKESA v. 2.2	Pathogen: environmental/food/other	USDA-FSIS	2018	USA:ID	comminuted beef
102	Dublin	PRJNA242847	FDA	Contig	115425	5007678	90	SKESA v. 2.2	Pathogen: environmental/food/other	USDA-FSIS	2018	USA:ID	comminuted beef
103	Anatum	PRJNA292666	FDA	Contig	107904	4790950	94	SKESA v. 2.2	Pathogen: environmental/food/other	USDA-FSIS	2018	USA:SD	animal-cattle-dairy cow
104	Agona	PRJNA230403	CDC	Contig	176411	4934706	64	SKESA v. 2.2	Pathogen: clinical or host-associated	CDC	NULL	USA	NULL
105	Newport	PRJNA242847	FDA	Contig	107879	4947617	93	SKESA v. 2.2	Pathogen: environmental/food/other	USDA-FSIS	2018	USA:WI	product-raw-intact-beef
106	Montevideo	PRJNA230403	CDC	Contig	243270	4671318	34	SKESA v. 2.2	Pathogen: clinical or host-associated	CDC	NULL	USA	NULL
107	Mbandaka	PRJNA230403	CDC	Contig	305641	4721832	30	SKESA v. 2.2	Pathogen: clinical or host-associated	CDC	NULL	USA	NULL
108	Enteritidis	PRJNA230403	CDC	Contig	406451	4725166	31	SKESA v. 2.2	Pathogen: clinical or host-associated	CDC	NULL	USA	NULL
109	I 1,4,[5],12:i:-	PRJNA230403	CDC	Contig	55697	4870637	176	SKESA v. 2.2	Pathogen: clinical or host-associated	CDC	NULL	USA	NULL
110	I 1,4,[5],12:i:-	PRJNA230403	CDC	Contig	279776	5010025	48	SKESA v. 2.2	Pathogen: clinical or host-associated	CDC	NULL	USA	NULL
111	Enteritidis	PRJNA230403	CDC	Contig	30766	4617105	271	SKESA v. 2.2	Pathogen: clinical or host-associated	CDC	NULL	USA	NULL
112	Dublin	PRJNA242847	FDA	Contig	153220	4995750	68	SKESA v. 2.2	Pathogen: environmental/food/other	USDA-FSIS	2018	USA:ID	comminuted beef
113	Typhimurium	PRJNA230403	CDC	Contig	154891	4838504	68	SKESA v. 2.2	Pathogen: clinical or host-associated	CDC	NULL	USA	NULL
114	Newport	PRJNA230403	CDC	Contig	180025	4723134	54	SKESA v. 2.2	Pathogen: clinical or host-associated	CDC	NULL	USA	NULL
115	Montevideo	PRJNA242847	FDA	Contig	96453	4624968	93	SKESA v. 2.2	Pathogen: environmental/food/other	USDA-FSIS	2018	USA:NE	comminuted beef
116	Muenster	PRJNA292666	FDA	Contig	259478	4762403	44	SKESA v. 2.2	Pathogen: environmental/food/other	USDA-FSIS	2018	USA:TX	animal-cattle-steer
117	Dublin	PRJNA242847	FDA	Contig	155323	4979668	84	SKESA v. 2.2	Pathogen: environmental/food/other	USDA-FSIS	2018	USA:ID	comminuted beef
118	Enteritidis	PRJNA230403	CDC	Contig	489888	4725660	26	SKESA v. 2.2	Pathogen: clinical or host-associated	CDC	NULL	USA	NULL
119	Muenster	PRJNA230403	CDC	Contig	389139	4768727	29	SKESA v. 2.2	Pathogen: clinical or host-associated	CDC	NULL	USA	NULL
120	Typhimurium	PRJNA230403	CDC	Contig	162378	4839280	62	SKESA v. 2.2	Pathogen: clinical or host-associated	CDC	NULL	USA	NULL
121	Newport	PRJNA230403	CDC	Contig	169899	4725721	52	SKESA v. 2.2	Pathogen: clinical or host-associated	CDC	NULL	USA	NULL
122	Saintpaul	PRJNA230403	CDC	Contig	93559	4751052	100	SKESA v. 2.2	Pathogen: clinical or host-associated	CDC	NULL	USA	NULL
123	Newport	PRJNA230403	CDC	Contig	116718	4894549	80	SKESA v. 2.2	Pathogen: clinical or host-associated	CDC	NULL	USA	NULL
124	Bareilly	PRJNA230403	CDC	Contig	91135	4813994	101	SKESA v. 2.2	Pathogen: clinical or host-associated	CDC	NULL	USA	NULL
125	Newport	PRJNA230403	CDC	Contig	259386	4724994	39	SKESA v. 2.2	Pathogen: clinical or host-associated	CDC	NULL	USA	NULL
126	Typhimurium	PRJNA230403	CDC	Contig	82675	4822229	107	SKESA v. 2.2	Pathogen: clinical or host-associated	CDC	NULL	USA	NULL
127	Infantis	PRJNA230403	CDC	Contig	101774	4677000	85	SKESA v. 2.2	Pathogen: clinical or host-associated	CDC	NULL	USA	NULL
128	I 1,4,[5],12:b:-	PRJNA230403	CDC	Contig	194877	4745915	51	SKESA v. 2.2	Pathogen: clinical or host-associated	CDC	NULL	USA	NULL
129	I 1,4,[5],12:b:-	PRJNA230403	CDC	Contig	273220	4804981	37	SKESA v. 2.2	Pathogen: clinical or host-associated	CDC	NULL	USA	NULL
130	Newport	PRJNA230403	CDC	Contig	677616	4731246	31	SKESA v. 2.2	Pathogen: clinical or host-associated	CDC	NULL	USA	NULL
131	Newport	PRJNA230403	CDC	Contig	723706	4858169	47	SKESA v. 2.2	Pathogen: clinical or host-associated	CDC	NULL	USA	NULL
132	Enteritidis	PRJNA230403	CDC	Contig	70541	4675079	126	SKESA v. 2.2	Pathogen: clinical or host-associated	CDC	NULL	USA	NULL
133	Newport	PRJNA230403	CDC	Contig	169859	4723150	52	SKESA v. 2.2	Pathogen: clinical or host-associated	CDC	NULL	USA	NULL
134	I 1,4,[5],12:b:-	PRJNA230403	CDC	Contig	73348	4793687	154	SKESA v. 2.2	Pathogen: clinical or host-associated	CDC	NULL	USA	NULL
135	Uganda	PRJNA242847	FDA	Contig	728519	4699872	25	SKESA v. 2.2	Pathogen: environmental/food/other	USDA-FSIS	2018	USA:TX	comminuted beef
136	Montevideo	PRJNA292666	FDA	Contig	99480	4608226	86	SKESA v. 2.2	Pathogen: environmental/food/other	USDA-FSIS	2018	USA:WA	animal-cattle-beef cow
137	Dublin	PRJNA242847	FDA	Contig	325750	5043949	56	SKESA v. 2.2	Pathogen: environmental/food/other	USDA-FSIS	2018	USA:CA	comminuted beef
138	Dublin	PRJNA242847	FDA	Contig	101359	4974461	115	SKESA v. 2.2	Pathogen: environmental/food/other	USDA-FSIS	2018	USA:ID	comminuted beef
139	Uganda	PRJNA242847	FDA	Contig	159019	4685714	62	SKESA v. 2.2	Pathogen: environmental/food/other	USDA-FSIS	2018	USA:TX	comminuted beef
140	Uganda	PRJNA242847	FDA	Contig	139905	4691135	66	SKESA v. 2.2	Pathogen: environmental/food/other	USDA-FSIS	2018	USA:TX	comminuted beef
141	Uganda	PRJNA242847	FDA	Contig	653205	4698967	23	SKESA v. 2.2	Pathogen: environmental/food/other	USDA-FSIS	2018	USA:TX	comminuted beef
142	Dublin	PRJNA242847	FDA	Contig	124645	4977262	86	SKESA v. 2.2	Pathogen: environmental/food/other	USDA-FSIS	2018	USA:ID	comminuted beef
143	Newport	PRJNA230403	CDC	Contig	371126	4728880	38	SKESA v. 2.2	Pathogen: clinical or host-associated	CDC	NULL	USA	NULL
144	Bareilly	PRJNA230403	CDC	Contig	165375	4906607	64	SKESA v. 2.2	Pathogen: clinical or host-associated	CDC	NULL	USA	NULL
145	Berta	PRJNA230403	CDC	Contig	52095	4677052	156	SKESA v. 2.2	Pathogen: clinical or host-associated	CDC	NULL	USA	NULL
146	Kentucky	PRJNA230403	CDC	Contig	59756	4636567	162	SKESA v. 2.2	Pathogen: clinical or host-associated	CDC	NULL	USA	NULL
147	Newport	PRJNA230403	CDC	Contig	155927	4803667	46	SKESA v. 2.2	Pathogen: clinical or host-associated	CDC	NULL	USA	NULL
148	Berta	PRJNA230403	CDC	Contig	49403	4738648	175	SKESA v. 2.2	Pathogen: clinical or host-associated	CDC	NULL	USA	NULL
149	Berta	PRJNA230403	CDC	Contig	146530	4752004	71	SKESA v. 2.2	Pathogen: clinical or host-associated	CDC	NULL	USA	NULL
150	Typhimurium	PRJNA230403	CDC	Contig	28784	4807986	299	SKESA v. 2.2	Pathogen: clinical or host-associated	CDC	NULL	USA	NULL
151	Saintpaul	PRJNA230403	CDC	Contig	259112	4754605	55	SKESA v. 2.2	Pathogen: clinical or host-associated	CDC	NULL	USA	NULL
152	Enteritidis	PRJNA230403	CDC	Contig	52404	4663799	172	SKESA v. 2.2	Pathogen: clinical or host-associated	CDC	NULL	USA	NULL
153	Javiana	PRJNA230403	CDC	Contig	76088	4630337	138	SKESA v. 2.2	Pathogen: clinical or host-associated	CDC	NULL	USA	NULL
154	Newport	PRJNA230403	CDC	Contig	443511	4726574	29	SKESA v. 2.2	Pathogen: clinical or host-associated	CDC	NULL	USA	NULL
155	Senftenberg	PRJNA292666	FDA	Contig	91959	4801356	122	SKESA v. 2.2	Pathogen: environmental/food/other	USDA-FSIS	2018	USA:NE	animal-cattle-heifer
156	Berta	PRJNA230403	CDC	Contig	206961	4758131	57	SKESA v. 2.2	Pathogen: clinical or host-associated	CDC	NULL	USA	NULL
157	I 1,4,[5],12:b:-	PRJNA230403	CDC	Contig	64649	4821757	141	SKESA v. 2.2	Pathogen: clinical or host-associated	CDC	NULL	USA	NULL
158	Typhimurium	PRJNA230403	CDC	Contig	149875	5022323	86	SKESA v. 2.2	Pathogen: clinical or host-associated	CDC	NULL	USA	NULL
159	Oranienburg	PRJNA230403	CDC	Contig	271386	4572272	31	SKESA v. 2.2	Pathogen: clinical or host-associated	CDC	NULL	USA	NULL
160	Newport	PRJNA230403	CDC	Contig	211041	4724995	36	SKESA v. 2.2	Pathogen: clinical or host-associated	CDC	NULL	USA	NULL
161	Montevideo	PRJNA292666	FDA	Contig	112225	4823812	86	SKESA v. 2.2	Pathogen: environmental/food/other	USDA-FSIS	2018	USA:PA	animal-cattle-dairy cow
162	Infantis	PRJNA230403	CDC	Contig	163321	4602844	54	SKESA v. 2.2	Pathogen: clinical or host-associated	CDC	NULL	USA	NULL
163	Uganda	PRJNA242847	FDA	Contig	397258	4698284	24	SKESA v. 2.2	Pathogen: environmental/food/other	USDA-FSIS	2018	USA:TX	comminuted beef
164	Infantis	PRJNA230403	CDC	Contig	201529	4940195	59	SKESA v. 2.2	Pathogen: clinical or host-associated	CDC	NULL	USA	NULL
165	Newport	PRJNA230403	CDC	Contig	228531	4805669	50	SKESA v. 2.2	Pathogen: clinical or host-associated	CDC	NULL	USA	NULL
166	Newport	PRJNA230403	CDC	Contig	405444	4764528	44	SKESA v. 2.2	Pathogen: clinical or host-associated	CDC	NULL	USA	NULL
167	Newport	PRJNA230403	CDC	Contig	302113	4728716	39	SKESA v. 2.2	Pathogen: clinical or host-associated	CDC	NULL	USA	NULL
168	Berta	PRJNA230403	CDC	Contig	53243	4731087	183	SKESA v. 2.2	Pathogen: clinical or host-associated	CDC	NULL	USA	NULL
169	Meleagridis	PRJNA242847	FDA	Contig	84621	4832019	120	SKESA v. 2.2	Pathogen: environmental/food/other	USDA-FSIS	2018	USA:NJ	product-raw-intact-beef
170	Oranienburg	PRJNA292666	FDA	Contig	82737	4557864	113	SKESA v. 2.2	Pathogen: environmental/food/other	USDA-FSIS	2018	USA:CO	animal-cattle-dairy cow
171	I 1,4,[5],12:i:-	PRJNA230403	CDC	Contig	48897	5045155	201	SKESA v. 2.2	Pathogen: clinical or host-associated	CDC	NULL	USA	NULL
172	Newport	PRJNA230403	CDC	Contig	447264	4726485	23	SKESA v. 2.2	Pathogen: clinical or host-associated	CDC	NULL	USA	NULL
173	Newport	PRJNA230403	CDC	Contig	276568	4729069	35	SKESA v. 2.2	Pathogen: clinical or host-associated	CDC	NULL	USA	NULL
174	Newport	PRJNA230403	CDC	Contig	411189	4729871	31	SKESA v. 2.2	Pathogen: clinical or host-associated	CDC	NULL	USA	NULL
175	Berta	PRJNA230403	CDC	Contig	250547	4815593	33	SKESA v. 2.2	Pathogen: clinical or host-associated	CDC	NULL	USA	NULL
176	Javiana	PRJNA230403	CDC	Contig	53941	4513911	155	SKESA v. 2.2	Pathogen: clinical or host-associated	CDC	NULL	USA	NULL
177	Javiana	PRJNA230403	CDC	Contig	165439	4577565	49	SKESA v. 2.2	Pathogen: clinical or host-associated	CDC	NULL	USA	NULL
178	Newport	PRJNA230403	CDC	Contig	273850	4738348	34	SKESA v. 2.2	Pathogen: clinical or host-associated	CDC	NULL	USA	NULL
179	Typhimurium	PRJNA230403	CDC	Contig	184870	4839058	64	SKESA v. 2.2	Pathogen: clinical or host-associated	CDC	NULL	USA	NULL
180	Javiana	PRJNA230403	CDC	Contig	291087	4786987	50	SKESA v. 2.2	Pathogen: clinical or host-associated	CDC	NULL	USA	NULL
181	Javiana	PRJNA230403	CDC	Contig	63036	4733559	155	SKESA v. 2.2	Pathogen: clinical or host-associated	CDC	NULL	USA	NULL
182	Javiana	PRJNA230403	CDC	Contig	228247	4755048	50	SKESA v. 2.2	Pathogen: clinical or host-associated	CDC	NULL	USA	NULL
183	I 1,4,[5],12:i:-	PRJNA230403	CDC	Contig	184219	4879906	48	SKESA v. 2.2	Pathogen: clinical or host-associated	CDC	NULL	USA	NULL
184	Newport	PRJNA230403	CDC	Contig	233397	4774552	42	SKESA v. 2.2	Pathogen: clinical or host-associated	CDC	NULL	USA	NULL
185	Typhimurium	PRJNA230403	CDC	Contig	191426	4781028	46	SKESA v. 2.2	Pathogen: clinical or host-associated	CDC	NULL	USA	NULL
186	Poona	PRJNA230403	CDC	Contig	105144	4586397	96	SKESA v. 2.2	Pathogen: clinical or host-associated	CDC	NULL	USA	NULL
187	Newport	PRJNA230403	CDC	Contig	115356	4719811	84	SKESA v. 2.2	Pathogen: clinical or host-associated	CDC	NULL	USA	NULL
188	Newport	PRJNA230403	CDC	Contig	568742	4861439	44	SKESA v. 2.2	Pathogen: clinical or host-associated	CDC	NULL	USA	NULL
189	Newport	PRJNA230403	CDC	Contig	549912	4731502	31	SKESA v. 2.2	Pathogen: clinical or host-associated	CDC	NULL	USA	NULL
190	Typhimurium	PRJNA230403	CDC	Contig	299746	4780024	40	SKESA v. 2.2	Pathogen: clinical or host-associated	CDC	NULL	USA	NULL
191	Newport	PRJNA230403	CDC	Contig	107717	4723953	97	SKESA v. 2.2	Pathogen: clinical or host-associated	CDC	NULL	USA	NULL
192	Javiana	PRJNA230403	CDC	Contig	69438	4646419	151	SKESA v. 2.2	Pathogen: clinical or host-associated	CDC	NULL	USA	NULL
193	Muenchen	PRJNA230403	CDC	Contig	188906	5177687	88	SKESA v. 2.2	Pathogen: clinical or host-associated	CDC	NULL	USA	NULL
194	Newport	PRJNA230403	CDC	Contig	149452	4725135	62	SKESA v. 2.2	Pathogen: clinical or host-associated	CDC	NULL	USA	NULL
195	Newport	PRJNA230403	CDC	Contig	104003	4723949	83	SKESA v. 2.2	Pathogen: clinical or host-associated	CDC	NULL	USA	NULL
196	Cerro	PRJNA242847	FDA	Contig	210336	4830879	57	SKESA v. 2.2	Pathogen: environmental/food/other	USDA-FSIS	2018	USA:TX	product-raw-intact-beef
197	Newport	PRJNA230403	CDC	Contig	72330	4869135	138	SKESA v. 2.2	Pathogen: clinical or host-associated	CDC	NULL	USA	NULL
198	Javiana	PRJNA230403	CDC	Contig	105106	4678261	114	SKESA v. 2.2	Pathogen: clinical or host-associated	CDC	NULL	USA	NULL
199	Newport	PRJNA230403	CDC	Contig	176339	4689977	78	SKESA v. 2.2	Pathogen: clinical or host-associated	CDC	NULL	USA	NULL
200	I 1,4,[5],12:i:-	PRJNA242847	FDA	Contig	271152	4928421	63	SKESA v. 2.2	Pathogen: environmental/food/other	USDA-FSIS	2018	USA:OH	comminuted beef
201	Javiana	PRJNA230403	CDC	Contig	76088	4628503	135	SKESA v. 2.2	Pathogen: clinical or host-associated	CDC	NULL	USA	NULL
202	Newport	PRJNA230403	CDC	Contig	61424	4707801	148	SKESA v. 2.2	Pathogen: clinical or host-associated	CDC	NULL	USA	NULL
203	Bareilly	PRJNA230403	CDC	Contig	60060	4799583	167	SKESA v. 2.2	Pathogen: clinical or host-associated	CDC	NULL	USA	NULL
204	Javiana	PRJNA230403	CDC	Contig	286490	4617363	31	SKESA v. 2.2	Pathogen: clinical or host-associated	CDC	NULL	USA	NULL
205	Infantis	PRJNA230403	CDC	Contig	53503	4962315	179	SKESA v. 2.2	Pathogen: clinical or host-associated	CDC	NULL	USA	NULL
206	Mississippi	PRJNA230403	CDC	Contig	194927	4738052	55	SKESA v. 2.2	Pathogen: clinical or host-associated	CDC	NULL	USA	NULL
207	Mississippi	PRJNA230403	CDC	Contig	159778	4595413	61	SKESA v. 2.2	Pathogen: clinical or host-associated	CDC	NULL	USA	NULL
208	I 1,4,[5],12:i:-	PRJNA242847	FDA	Contig	238813	4987845	74	SKESA v. 2.2	Pathogen: environmental/food/other	USDA-FSIS	2018	USA:IA	comminuted beef
209	Thompson	PRJNA292666	FDA	Contig	90726	4777742	112	SKESA v. 2.2	Pathogen: environmental/food/other	USDA-FSIS	2018	USA:WI	animal-cattle-dairy cow
210	Muenchen	PRJNA292666	FDA	Contig	143089	4679407	66	SKESA v. 2.2	Pathogen: environmental/food/other	USDA-FSIS	2018	USA:ID	animal-cattle-dairy cow
211	Poona	PRJNA292666	FDA	Contig	123745	4627111	66	SKESA v. 2.2	Pathogen: environmental/food/other	USDA-FSIS	2018	USA:UT	animal-cattle-dairy cow
212	Mississippi	PRJNA230403	CDC	Contig	137170	4592143	76	SKESA v. 2.2	Pathogen: clinical or host-associated	CDC	NULL	USA	NULL
213	Montevideo	PRJNA242847	FDA	Contig	390320	4740263	36	SKESA v. 2.2	Pathogen: environmental/food/other	USDA-FSIS	2018	USA:IL	comminuted beef
214	Typhimurium	PRJNA230403	CDC	Contig	213951	4761817	48	SKESA v. 2.2	Pathogen: clinical or host-associated	CDC	NULL	USA	NULL
215	Javiana	PRJNA230403	CDC	Contig	63659	4706671	170	SKESA v. 2.2	Pathogen: clinical or host-associated	CDC	NULL	USA	NULL
216	Newport	PRJNA230403	CDC	Contig	142561	4727058	79	SKESA v. 2.2	Pathogen: clinical or host-associated	CDC	NULL	USA	NULL
217	Newport	PRJNA230403	CDC	Contig	345029	4687249	32	SKESA v. 2.2	Pathogen: clinical or host-associated	CDC	NULL	USA	NULL
218	Newport	PRJNA230403	CDC	Contig	70388	4782934	148	SKESA v. 2.2	Pathogen: clinical or host-associated	CDC	NULL	USA	NULL
219	Newport	PRJNA230403	CDC	Contig	30886	4688704	277	SKESA v. 2.2	Pathogen: clinical or host-associated	CDC	NULL	USA	NULL
220	Javiana	PRJNA230403	CDC	Contig	142623	4628217	63	SKESA v. 2.2	Pathogen: clinical or host-associated	CDC	NULL	USA	NULL
221	Enteritidis	PRJNA230403	CDC	Contig	375925	4666327	36	SKESA v. 2.2	Pathogen: clinical or host-associated	CDC	NULL	USA	NULL
222	Enteritidis	PRJNA230403	CDC	Contig	76810	4615551	106	SKESA v. 2.2	Pathogen: clinical or host-associated	CDC	NULL	USA	NULL
223	Typhimurium	PRJNA230403	CDC	Contig	89256	4840089	102	SKESA v. 2.2	Pathogen: clinical or host-associated	CDC	NULL	USA	NULL
224	Infantis	PRJNA230403	CDC	Contig	99374	4987440	126	SKESA v. 2.2	Pathogen: clinical or host-associated	CDC	NULL	USA	NULL
225	Infantis	PRJNA230403	CDC	Contig	201523	4945392	68	SKESA v. 2.2	Pathogen: clinical or host-associated	CDC	NULL	USA	NULL
226	Newport	PRJNA230403	CDC	Contig	256879	4728584	45	SKESA v. 2.2	Pathogen: clinical or host-associated	CDC	NULL	USA	NULL
227	Newport	PRJNA230403	CDC	Contig	504038	4726673	21	SKESA v. 2.2	Pathogen: clinical or host-associated	CDC	NULL	USA	NULL
228	Newport	PRJNA230403	CDC	Contig	109385	4759040	114	SKESA v. 2.2	Pathogen: clinical or host-associated	CDC	NULL	USA	NULL
229	Newport	PRJNA230403	CDC	Contig	723691	4728253	29	SKESA v. 2.2	Pathogen: clinical or host-associated	CDC	NULL	USA	NULL
230	Newport	PRJNA230403	CDC	Contig	424816	4730705	28	SKESA v. 2.2	Pathogen: clinical or host-associated	CDC	NULL	USA	NULL
231	Infantis	PRJNA230403	CDC	Contig	244363	4761041	46	SKESA v. 2.2	Pathogen: clinical or host-associated	CDC	NULL	USA	NULL
232	Newport	PRJNA230403	CDC	Contig	401874	4726112	35	SKESA v. 2.2	Pathogen: clinical or host-associated	CDC	NULL	USA	NULL
233	Thompson	PRJNA230403	CDC	Contig	312169	4789620	42	SKESA v. 2.2	Pathogen: clinical or host-associated	CDC	NULL	USA	NULL
234	Enteritidis	PRJNA230403	CDC	Contig	406920	4726066	25	SKESA v. 2.2	Pathogen: clinical or host-associated	CDC	NULL	USA	NULL
235	Newport	PRJNA230403	CDC	Contig	704689	4727306	27	SKESA v. 2.2	Pathogen: clinical or host-associated	CDC	NULL	USA	NULL
236	Typhimurium	PRJNA230403	CDC	Contig	67288	4913403	160	SKESA v. 2.2	Pathogen: clinical or host-associated	CDC	NULL	USA	NULL
237	Newport	PRJNA230403	CDC	Contig	380857	4730383	32	SKESA v. 2.2	Pathogen: clinical or host-associated	CDC	NULL	USA	NULL
238	Saintpaul	PRJNA230403	CDC	Contig	705599	4656708	23	SKESA v. 2.2	Pathogen: clinical or host-associated	CDC	NULL	USA	NULL
239	Newport	PRJNA230403	CDC	Contig	115406	4827673	83	SKESA v. 2.2	Pathogen: clinical or host-associated	CDC	NULL	USA	NULL
240	Newport	PRJNA230403	CDC	Contig	443914	4726853	31	SKESA v. 2.2	Pathogen: clinical or host-associated	CDC	NULL	USA	NULL
241	Javiana	PRJNA230403	CDC	Contig	71403	4564489	126	SKESA v. 2.2	Pathogen: clinical or host-associated	CDC	NULL	USA	NULL
242	Newport	PRJNA230403	CDC	Contig	113210	4803068	109	SKESA v. 2.2	Pathogen: clinical or host-associated	CDC	NULL	USA	NULL
243	Newport	PRJNA230403	CDC	Contig	466382	4772819	26	SKESA v. 2.2	Pathogen: clinical or host-associated	CDC	NULL	USA	NULL
244	Typhimurium	PRJNA230403	CDC	Contig	30920	4851960	272	SKESA v. 2.2	Pathogen: clinical or host-associated	CDC	NULL	USA	NULL
245	Javiana	PRJNA230403	CDC	Contig	55713	4638173	183	SKESA v. 2.2	Pathogen: clinical or host-associated	CDC	NULL	USA	NULL
246	Newport	PRJNA230403	CDC	Contig	51863	4774553	168	SKESA v. 2.2	Pathogen: clinical or host-associated	CDC	NULL	USA	NULL
247	Enteritidis	PRJNA230403	CDC	Contig	39757	4652014	212	SKESA v. 2.2	Pathogen: clinical or host-associated	CDC	NULL	USA	NULL
248	Oranienburg	PRJNA230403	CDC	Contig	42905	4495417	210	SKESA v. 2.2	Pathogen: clinical or host-associated	CDC	NULL	USA	NULL
249	Saintpaul	PRJNA230403	CDC	Contig	65134	4855143	179	SKESA v. 2.2	Pathogen: clinical or host-associated	CDC	NULL	USA	NULL
250	Newport	PRJNA230403	CDC	Contig	263948	4729270	44	SKESA v. 2.2	Pathogen: clinical or host-associated	CDC	NULL	USA	NULL
251	Kiambu	PRJNA230403	CDC	Contig	167193	4564948	54	SKESA v. 2.2	Pathogen: clinical or host-associated	CDC	NULL	USA	NULL
252	Berta	PRJNA230403	CDC	Contig	62268	4741367	139	SKESA v. 2.2	Pathogen: clinical or host-associated	CDC	NULL	USA	NULL
253	Javiana	PRJNA230403	CDC	Contig	115732	4539250	78	SKESA v. 2.2	Pathogen: clinical or host-associated	CDC	NULL	USA	NULL
254	Oranienburg	PRJNA230403	CDC	Contig	114106	4557727	75	SKESA v. 2.2	Pathogen: clinical or host-associated	CDC	NULL	USA	NULL
255	Newport	PRJNA230403	CDC	Contig	483763	4730811	28	SKESA v. 2.2	Pathogen: clinical or host-associated	CDC	NULL	USA	NULL
256	Cerro	PRJNA242847	FDA	Contig	49097	4775983	185	SKESA v. 2.2	Pathogen: environmental/food/other	USDA-FSIS	2018	USA:NY	comminuted beef
257	Newport	PRJNA230403	CDC	Contig	405258	4730355	34	SKESA v. 2.2	Pathogen: clinical or host-associated	CDC	NULL	USA	NULL
258	Javiana	PRJNA230403	CDC	Contig	72920	4628137	116	SKESA v. 2.2	Pathogen: clinical or host-associated	CDC	NULL	USA	NULL
259	Infantis	PRJNA230403	CDC	Contig	194507	5003330	70	SKESA v. 2.2	Pathogen: clinical or host-associated	CDC	NULL	USA	NULL
260	Typhimurium	PRJNA292666	FDA	Contig	91379	4918560	92	SKESA v. 2.2	Pathogen: environmental/food/other	USDA-FSIS	2018	USA:KS	animal-cattle-heifer
261	Javiana	PRJNA230403	CDC	Contig	69524	4525708	130	SKESA v. 2.2	Pathogen: clinical or host-associated	CDC	NULL	USA	NULL
262	Uganda	PRJNA242847	FDA	Contig	278077	4696263	31	SKESA v. 2.2	Pathogen: environmental/food/other	USDA-FSIS	2018	USA:TX	comminuted beef
263	Anatum	PRJNA242847	FDA	Contig	161872	4695279	55	SKESA v. 2.2	Pathogen: environmental/food/other	USDA-FSIS	2018	USA:CA	comminuted beef
264	Newport	PRJNA230403	CDC	Contig	465904	4682410	23	SKESA v. 2.2	Pathogen: clinical or host-associated	CDC	NULL	USA	NULL
265	Montevideo	PRJNA292666	FDA	Contig	79623	4698923	118	SKESA v. 2.2	Pathogen: environmental/food/other	USDA-FSIS	2018	USA:MD	animal-cattle-dairy cow
266	Berta	PRJNA230403	CDC	Contig	116915	4752559	76	SKESA v. 2.2	Pathogen: clinical or host-associated	CDC	NULL	USA	NULL
267	Cerro	PRJNA292666	FDA	Contig	77495	4635927	105	SKESA v. 2.2	Pathogen: environmental/food/other	USDA-FSIS	2018	USA:PA	animal-cattle-dairy cow
268	Newport	PRJNA292666	FDA	Contig	145126	4691680	58	SKESA v. 2.2	Pathogen: environmental/food/other	USDA-FSIS	2018	USA:TX	animal-cattle-heifer
269	Newport	PRJNA230403	CDC	Contig	225099	4803904	49	SKESA v. 2.2	Pathogen: clinical or host-associated	CDC	NULL	USA	NULL
270	Cerro	PRJNA292666	FDA	Contig	80028	4640356	101	SKESA v. 2.2	Pathogen: environmental/food/other	USDA-FSIS	2018	USA:PA	animal-cattle-dairy cow
271	I 1,4,[5],12:i:-	PRJNA292666	FDA	Contig	106722	5037079	95	SKESA v. 2.2	Pathogen: environmental/food/other	USDA-FSIS	2018	USA:SC	animal-cattle-beef cow
272	Typhimurium	PRJNA230403	CDC	Contig	189477	4892397	56	SKESA v. 2.2	Pathogen: clinical or host-associated	CDC	NULL	USA	NULL
273	Norwich	PRJNA230403	CDC	Contig	255333	4947763	41	SKESA v. 2.2	Pathogen: clinical or host-associated	CDC	NULL	USA	NULL
274	Newport	PRJNA230403	CDC	Contig	85178	4714100	104	SKESA v. 2.2	Pathogen: clinical or host-associated	CDC	NULL	USA	NULL
275	Braenderup	PRJNA230403	CDC	Contig	444017	4660078	28	SKESA v. 2.2	Pathogen: clinical or host-associated	CDC	NULL	USA	NULL
276	Infantis	PRJNA292666	FDA	Contig	92111	4714725	83	SKESA v. 2.2	Pathogen: environmental/food/other	USDA-FSIS	2018	USA:NE	animal-cattle-beef cow
277	Newport	PRJNA230403	CDC	Contig	115317	4723481	79	SKESA v. 2.2	Pathogen: clinical or host-associated	CDC	NULL	USA	NULL
278	Newport	PRJNA230403	CDC	Contig	32486	4806333	273	SKESA v. 2.2	Pathogen: clinical or host-associated	CDC	NULL	USA	NULL
279	Agona	PRJNA242847	FDA	Contig	106454	4838069	85	SKESA v. 2.2	Pathogen: environmental/food/other	USDA-FSIS	2018	USA:SD	product-raw-intact-beef
280	Newport	PRJNA230403	CDC	Contig	503986	4822522	36	SKESA v. 2.2	Pathogen: clinical or host-associated	CDC	NULL	USA	NULL
281	Montevideo	PRJNA242847	FDA	Contig	118290	4633384	74	SKESA v. 2.2	Pathogen: environmental/food/other	USDA-FSIS	2018	USA:PA	comminuted beef
282	Kentucky	PRJNA242847	FDA	Contig	136376	4838814	76	SKESA v. 2.2	Pathogen: environmental/food/other	USDA-FSIS	2018	USA:FL	comminuted beef
283	Lubbock	PRJNA242847	FDA	Contig	96390	4937732	86	SKESA v. 2.2	Pathogen: environmental/food/other	USDA-FSIS	2018	USA:TX	comminuted beef
284	Javiana	PRJNA230403	CDC	Contig	645094	4553116	26	SKESA v. 2.2	Pathogen: clinical or host-associated	CDC	NULL	USA	NULL
285	Mississippi	PRJNA230403	CDC	Contig	137303	4624346	97	SKESA v. 2.2	Pathogen: clinical or host-associated	CDC	NULL	USA	NULL
286	Infantis	PRJNA230403	CDC	Contig	171303	4649675	54	SKESA v. 2.2	Pathogen: clinical or host-associated	CDC	NULL	USA	NULL
287	Enteritidis	PRJNA230403	CDC	Contig	118821	4667431	96	SKESA v. 2.2	Pathogen: clinical or host-associated	CDC	NULL	USA	NULL
288	Newport	PRJNA230403	CDC	Contig	119835	4722191	80	SKESA v. 2.2	Pathogen: clinical or host-associated	CDC	NULL	USA	NULL
289	Newport	PRJNA230403	CDC	Contig	562098	4731328	25	SKESA v. 2.2	Pathogen: clinical or host-associated	CDC	NULL	USA	NULL
290	Typhimurium	PRJNA230403	CDC	Contig	74539	4944382	134	SKESA v. 2.2	Pathogen: clinical or host-associated	CDC	NULL	USA	NULL
291	Newport	PRJNA230403	CDC	Contig	503995	4835120	42	SKESA v. 2.2	Pathogen: clinical or host-associated	CDC	NULL	USA	NULL
292	Infantis	PRJNA230403	CDC	Contig	69775	4580343	118	SKESA v. 2.2	Pathogen: clinical or host-associated	CDC	NULL	USA	NULL
293	Norwich	PRJNA230403	CDC	Contig	126079	4898248	103	SKESA v. 2.2	Pathogen: clinical or host-associated	CDC	NULL	USA	NULL
294	Bareilly	PRJNA230403	CDC	Contig	121742	4852835	95	SKESA v. 2.2	Pathogen: clinical or host-associated	CDC	NULL	USA	NULL
295	Newport	PRJNA230403	CDC	Contig	618873	4730427	33	SKESA v. 2.2	Pathogen: clinical or host-associated	CDC	NULL	USA	NULL
296	Montevideo	PRJNA242847	FDA	Contig	106211	4570065	78	SKESA v. 2.2	Pathogen: environmental/food/other	USDA-FSIS	2018	USA:TX	comminuted beef
297	Newport	PRJNA242847	FDA	Contig	53110	4924562	213	SKESA v. 2.2	Pathogen: environmental/food/other	USDA-FSIS	2018	USA:TX	comminuted beef
298	Javiana	PRJNA230403	CDC	Contig	321322	4627719	43	SKESA v. 2.2	Pathogen: clinical or host-associated	CDC	NULL	USA	NULL
299	Enteritidis	PRJNA230403	CDC	Contig	89403	4714260	104	SKESA v. 2.2	Pathogen: clinical or host-associated	CDC	NULL	USA	NULL
300	Infantis	PRJNA292666	FDA	Contig	91983	4893080	117	SKESA v. 2.2	Pathogen: environmental/food/other	USDA-FSIS	2018	USA:KS	animal-cattle-steer
301	Newport	PRJNA230403	CDC	Contig	96883	4844689	88	SKESA v. 2.2	Pathogen: clinical or host-associated	CDC	NULL	USA	NULL
302	Newport	PRJNA230403	CDC	Contig	436395	4648888	33	SKESA v. 2.2	Pathogen: clinical or host-associated	CDC	NULL	USA	NULL
303	Braenderup	PRJNA230403	CDC	Contig	86571	4868588	111	SKESA v. 2.2	Pathogen: clinical or host-associated	CDC	NULL	USA	NULL
304	Mississippi	PRJNA230403	CDC	Contig	169470	4701505	72	SKESA v. 2.2	Pathogen: clinical or host-associated	CDC	NULL	USA	NULL
305	Montevideo	PRJNA230403	CDC	Contig	51680	4628027	178	SKESA v. 2.2	Pathogen: clinical or host-associated	CDC	NULL	USA	NULL
306	Anatum	PRJNA292666	FDA	Contig	93070	4679067	88	SKESA v. 2.2	Pathogen: environmental/food/other	USDA-FSIS	2018	USA:NE	animal-cattle-steer
307	Newport	PRJNA292661	FDA	Contig	651836	4980394	49	SKESA v. 2.2	Pathogen: environmental/food/other	FDA	2017	USA:CO	Ground Beef
308	Newport	PRJNA230403	CDC	Contig	414646	4853466	35	SKESA v. 2.2	Pathogen: clinical or host-associated	CDC	NULL	USA	NULL
309	Thompson	PRJNA230403	CDC	Contig	109995	4652162	86	SKESA v. 2.2	Pathogen: clinical or host-associated	CDC	NULL	USA	NULL
310	Javiana	PRJNA230403	CDC	Contig	240780	4542778	36	SKESA v. 2.2	Pathogen: clinical or host-associated	CDC	NULL	USA	NULL
311	Berta	PRJNA230403	CDC	Contig	155496	4756702	60	SKESA v. 2.2	Pathogen: clinical or host-associated	CDC	NULL	USA	NULL
312	Enteritidis	PRJNA230403	CDC	Contig	37799	4700181	229	SKESA v. 2.2	Pathogen: clinical or host-associated	CDC	NULL	USA	NULL
313	Newport	PRJNA230403	CDC	Contig	31060	4798578	288	SKESA v. 2.2	Pathogen: clinical or host-associated	CDC	NULL	USA	NULL
314	Newport	PRJNA230403	CDC	Contig	80356	4711807	107	SKESA v. 2.2	Pathogen: clinical or host-associated	CDC	NULL	USA	NULL
315	Newport	PRJNA230403	CDC	Contig	723691	4730136	23	SKESA v. 2.2	Pathogen: clinical or host-associated	CDC	NULL	USA	NULL
316	Agona	PRJNA292666	FDA	Contig	277024	4841410	45	SKESA v. 2.2	Pathogen: environmental/food/other	USDA-FSIS	2018	USA:IL	animal-cattle-steer
317	Newport	PRJNA230403	CDC	Contig	40234	4693440	203	SKESA v. 2.2	Pathogen: clinical or host-associated	CDC	NULL	USA	NULL
318	Muenchen	PRJNA242847	FDA	Contig	116976	4669238	67	SKESA v. 2.2	Pathogen: environmental/food/other	USDA-FSIS	2018	USA:ID	product-raw-intact-beef
319	Braenderup	PRJNA230403	CDC	Contig	397494	4789158	32	SKESA v. 2.2	Pathogen: clinical or host-associated	CDC	NULL	USA	NULL
320	Norwich	PRJNA230403	CDC	Contig	87891	4853233	96	SKESA v. 2.2	Pathogen: clinical or host-associated	CDC	NULL	USA	NULL
321	Meleagridis	PRJNA292666	FDA	Contig	107297	4921178	99	SKESA v. 2.2	Pathogen: environmental/food/other	USDA-FSIS	2018	USA:FL	animal-cattle-steer
322	Enteritidis	PRJNA230403	CDC	Contig	268014	4686947	33	SKESA v. 2.2	Pathogen: clinical or host-associated	CDC	NULL	USA	NULL
323	Newport	PRJNA230403	CDC	Contig	677614	4731635	21	SKESA v. 2.2	Pathogen: clinical or host-associated	CDC	NULL	USA	NULL
324	Mississippi	PRJNA230403	CDC	Contig	62646	4692289	133	SKESA v. 2.2	Pathogen: clinical or host-associated	CDC	NULL	USA	NULL
325	Montevideo	PRJNA242847	FDA	Contig	225618	4606222	37	SKESA v. 2.2	Pathogen: environmental/food/other	USDA-FSIS	2018	USA:TX	comminuted beef
326	Dublin	PRJNA242847	FDA	Contig	328280	4976669	46	SKESA v. 2.2	Pathogen: environmental/food/other	USDA-FSIS	2018	USA:CA	product-raw-intact-beef
327	Enteritidis	PRJNA230403	CDC	Contig	52661	4668702	172	SKESA v. 2.2	Pathogen: clinical or host-associated	CDC	NULL	USA	NULL
328	Thompson	PRJNA230403	CDC	Contig	36771	4644329	239	SKESA v. 2.2	Pathogen: clinical or host-associated	CDC	NULL	USA	NULL
329	Javiana	PRJNA230403	CDC	Contig	189802	4547768	41	SKESA v. 2.2	Pathogen: clinical or host-associated	CDC	NULL	USA	NULL
330	Newport	PRJNA230403	CDC	Contig	241147	4724878	37	SKESA v. 2.2	Pathogen: clinical or host-associated	CDC	NULL	USA	NULL
331	Enteritidis	PRJNA230403	CDC	Contig	171459	4722063	58	SKESA v. 2.2	Pathogen: clinical or host-associated	CDC	NULL	USA	NULL
332	Newport	PRJNA230403	CDC	Contig	66490	4710711	127	SKESA v. 2.2	Pathogen: clinical or host-associated	CDC	NULL	USA	NULL
333	Newport	PRJNA230403	CDC	Contig	197341	4722311	51	SKESA v. 2.2	Pathogen: clinical or host-associated	CDC	NULL	USA	NULL
334	I 1,4,[5],12:b:-	PRJNA230403	CDC	Contig	286176	4743458	39	SKESA v. 2.2	Pathogen: clinical or host-associated	CDC	NULL	USA	NULL
335	Mississippi	PRJNA230403	CDC	Contig	202441	4737584	59	SKESA v. 2.2	Pathogen: clinical or host-associated	CDC	NULL	USA	NULL
336	Anatum	PRJNA230403	CDC	Contig	341805	4582703	25	SKESA v. 2.2	Pathogen: clinical or host-associated	CDC	NULL	USA	NULL
337	Saintpaul	PRJNA230403	CDC	Contig	44185	4722155	196	SKESA v. 2.2	Pathogen: clinical or host-associated	CDC	NULL	USA	NULL
338	Cerro	PRJNA292666	FDA	Contig	92192	4643460	99	SKESA v. 2.2	Pathogen: environmental/food/other	USDA-FSIS	2018	USA:IA	animal-cattle-heifer
339	Newport	PRJNA230403	CDC	Contig	71105	4823937	132	SKESA v. 2.2	Pathogen: clinical or host-associated	CDC	NULL	USA	NULL
340	Newport	PRJNA230403	CDC	Contig	655986	4752879	41	SKESA v. 2.2	Pathogen: clinical or host-associated	CDC	NULL	USA	NULL
341	Newport	PRJNA230403	CDC	Contig	174657	4805570	68	SKESA v. 2.2	Pathogen: clinical or host-associated	CDC	NULL	USA	NULL
342	Enteritidis	PRJNA230403	CDC	Contig	249671	4722728	54	SKESA v. 2.2	Pathogen: clinical or host-associated	CDC	NULL	USA	NULL
343	Typhimurium	PRJNA230403	CDC	Contig	219349	5081517	56	SKESA v. 2.2	Pathogen: clinical or host-associated	CDC	NULL	USA	NULL
344	Newport	PRJNA230403	CDC	Contig	150552	4725952	64	SKESA v. 2.2	Pathogen: clinical or host-associated	CDC	NULL	USA	NULL
345	Newport	PRJNA230403	CDC	Contig	405152	4730956	34	SKESA v. 2.2	Pathogen: clinical or host-associated	CDC	NULL	USA	NULL
346	Javiana	PRJNA230403	CDC	Contig	147468	4574886	66	SKESA v. 2.2	Pathogen: clinical or host-associated	CDC	NULL	USA	NULL
347	Typhimurium	PRJNA242847	FDA	Contig	190945	4932644	61	SKESA v. 2.2	Pathogen: environmental/food/other	USDA-FSIS	2018	USA:AL	comminuted beef
348	Javiana	PRJNA230403	CDC	Contig	386220	4540672	31	SKESA v. 2.2	Pathogen: clinical or host-associated	CDC	NULL	USA	NULL
349	Montevideo	PRJNA242847	FDA	Contig	225447	4588664	58	SKESA v. 2.2	Pathogen: environmental/food/other	USDA-FSIS	2018	USA:WI	comminuted beef
350	Muenster	PRJNA242847	FDA	Contig	163301	4741593	51	SKESA v. 2.2	Pathogen: environmental/food/other	USDA-FSIS	2018	USA:NE	comminuted beef
351	Anatum	PRJNA242847	FDA	Contig	501202	4725261	21	SKESA v. 2.2	Pathogen: environmental/food/other	USDA-FSIS	2018	USA:TX	product-raw-intact-beef
352	Anatum	PRJNA242847	FDA	Contig	114371	4571605	66	SKESA v. 2.2	Pathogen: environmental/food/other	USDA-FSIS	2018	USA:NE	comminuted beef
353	Dublin	PRJNA242847	FDA	Contig	153341	4978010	72	SKESA v. 2.2	Pathogen: environmental/food/other	USDA-FSIS	2018	USA:MN	comminuted beef
354	Montevideo	PRJNA242847	FDA	Contig	94056	4512364	97	SKESA v. 2.2	Pathogen: environmental/food/other	USDA-FSIS	2018	USA:IL	comminuted beef
355	Muenster	PRJNA242847	FDA	Contig	142913	4721708	82	SKESA v. 2.2	Pathogen: environmental/food/other	USDA-FSIS	2018	USA:CO	comminuted beef
356	Muenster	PRJNA242847	FDA	Contig	103220	4717871	86	SKESA v. 2.2	Pathogen: environmental/food/other	USDA-FSIS	2018	USA:IL	comminuted beef
357	Newport	PRJNA242847	FDA	Contig	324560	4962168	45	SKESA v. 2.2	Pathogen: environmental/food/other	USDA-FSIS	2018	USA:CA	comminuted beef
358	Reading	PRJNA242847	FDA	Contig	326543	4777679	40	SKESA v. 2.2	Pathogen: environmental/food/other	USDA-FSIS	2018	USA:CT	comminuted beef
359	Dublin	PRJNA242847	FDA	Contig	140696	5012415	89	SKESA v. 2.2	Pathogen: environmental/food/other	USDA-FSIS	2018	USA:ID	comminuted beef
360	Dublin	PRJNA242847	FDA	Contig	110128	5004539	99	SKESA v. 2.2	Pathogen: environmental/food/other	USDA-FSIS	2018	USA:ID	comminuted beef
361	Infantis	PRJNA242847	FDA	Contig	65495	4691844	124	SKESA v. 2.2	Pathogen: environmental/food/other	USDA-FSIS	2013	USA:TX	comminuted beef
362	Montevideo	PRJNA242847	FDA	Contig	214056	4597556	48	SKESA v. 2.2	Pathogen: environmental/food/other	USDA-FSIS	2018	USA:TX	comminuted beef
363	Mbandaka	PRJNA242847	FDA	Contig	200491	4930771	61	SKESA v. 2.2	Pathogen: environmental/food/other	USDA-FSIS	2018	USA:TX	product-raw-intact-beef
364	Montevideo	PRJNA242847	FDA	Contig	80198	4615003	116	SKESA v. 2.2	Pathogen: environmental/food/other	USDA-FSIS	2018	USA:AL	comminuted beef
365	Anatum	PRJNA242847	FDA	Contig	330163	4763396	37	SKESA v. 2.2	Pathogen: environmental/food/other	USDA-FSIS	2018	USA:TX	product-raw-intact-beef
366	Agona	PRJNA242847	FDA	Contig	68281	4900025	139	SKESA v. 2.2	Pathogen: environmental/food/other	USDA-FSIS	2018	USA:KS	product-raw-intact-beef
367	Montevideo	PRJNA242847	FDA	Contig	162520	4606991	57	SKESA v. 2.2	Pathogen: environmental/food/other	USDA-FSIS	2018	USA:NV	comminuted beef
368	Panama	PRJNA242847	FDA	Contig	196063	4565447	55	SKESA v. 2.2	Pathogen: environmental/food/other	USDA-FSIS	2018	USA:IL	comminuted beef
369	Newport	PRJNA242847	FDA	Contig	104338	4740700	92	SKESA v. 2.2	Pathogen: environmental/food/other	USDA-FSIS	2018	USA:MO	comminuted beef
370	Dublin	PRJNA242847	FDA	Contig	351485	4962753	42	SKESA v. 2.2	Pathogen: environmental/food/other	USDA-FSIS	2018	USA:TX	comminuted beef
371	Heidelberg	PRJNA242847	FDA	Contig	67494	5059254	127	SKESA v. 2.2	Pathogen: environmental/food/other	USDA-FSIS	2018	USA:NY	comminuted beef
372	Newport	PRJNA230403	CDC	Contig	472050	4726702	23	SKESA v. 2.2	Pathogen: clinical or host-associated	CDC	NULL	USA	NULL
373	Newport	PRJNA230403	CDC	Contig	186510	4733105	53	SKESA v. 2.2	Pathogen: clinical or host-associated	CDC	NULL	USA	NULL
374	Newport	PRJNA230403	CDC	Contig	168636	4719732	64	SKESA v. 2.2	Pathogen: clinical or host-associated	CDC	NULL	USA	NULL
375	I 1,4,[5],12:i:-	PRJNA230403	CDC	Contig	279776	4937649	39	SKESA v. 2.2	Pathogen: clinical or host-associated	CDC	NULL	USA	NULL
376	Newport	PRJNA230403	CDC	Contig	704669	4731763	30	SKESA v. 2.2	Pathogen: clinical or host-associated	CDC	NULL	USA	NULL
377	Enteritidis	PRJNA230403	CDC	Contig	34269	4669619	264	SKESA v. 2.2	Pathogen: clinical or host-associated	CDC	NULL	USA	NULL
378	Newport	PRJNA230403	CDC	Contig	608163	4731011	29	SKESA v. 2.2	Pathogen: clinical or host-associated	CDC	NULL	USA	NULL
379	Newport	PRJNA230403	CDC	Contig	424866	4728627	32	SKESA v. 2.2	Pathogen: clinical or host-associated	CDC	NULL	USA	NULL
380	Newport	PRJNA230403	CDC	Contig	110033	4780408	80	SKESA v. 2.2	Pathogen: clinical or host-associated	CDC	NULL	USA	NULL
381	Typhimurium	PRJNA230403	CDC	Contig	214578	4696209	42	SKESA v. 2.2	Pathogen: clinical or host-associated	CDC	NULL	USA	NULL
382	Newport	PRJNA230403	CDC	Contig	207162	4756817	61	SKESA v. 2.2	Pathogen: clinical or host-associated	CDC	NULL	USA	NULL
383	Muenster	PRJNA230403	CDC	Contig	389139	4766096	27	SKESA v. 2.2	Pathogen: clinical or host-associated	CDC	NULL	USA	NULL
384	Infantis	PRJNA230403	CDC	Contig	110762	4998352	124	SKESA v. 2.2	Pathogen: clinical or host-associated	CDC	NULL	USA	NULL
385	Newport	PRJNA230403	CDC	Contig	89029	4714978	104	SKESA v. 2.2	Pathogen: clinical or host-associated	CDC	NULL	USA	NULL
386	Enteritidis	PRJNA230403	CDC	Contig	130584	4720183	75	SKESA v. 2.2	Pathogen: clinical or host-associated	CDC	NULL	USA	NULL
387	Heidelberg	PRJNA230403	CDC	Contig	281595	5008734	42	SKESA v. 2.2	Pathogen: clinical or host-associated	CDC	NULL	USA	NULL
388	Typhimurium	PRJNA230403	CDC	Contig	188551	4972118	73	SKESA v. 2.2	Pathogen: clinical or host-associated	CDC	NULL	USA	NULL
389	Poona	PRJNA230403	CDC	Contig	83623	4874885	138	SKESA v. 2.2	Pathogen: clinical or host-associated	CDC	NULL	USA	NULL
390	Saintpaul	PRJNA230403	CDC	Contig	417752	4694770	46	SKESA v. 2.2	Pathogen: clinical or host-associated	CDC	NULL	USA	NULL
391	Newport	PRJNA230403	CDC	Contig	128924	4711430	73	SKESA v. 2.2	Pathogen: clinical or host-associated	CDC	NULL	USA	NULL
392	I 1,4,[5],12:i:-	PRJNA230403	CDC	Contig	59035	4934198	145	SKESA v. 2.2	Pathogen: clinical or host-associated	CDC	NULL	USA	NULL
393	Typhimurium	PRJNA230403	CDC	Contig	208515	4765170	49	SKESA v. 2.2	Pathogen: clinical or host-associated	CDC	NULL	USA	NULL
394	Newport	PRJNA230403	CDC	Contig	79360	4713662	115	SKESA v. 2.2	Pathogen: clinical or host-associated	CDC	NULL	USA	NULL
395	Heidelberg	PRJNA230403	CDC	Contig	243003	5142616	63	SKESA v. 2.2	Pathogen: clinical or host-associated	CDC	NULL	USA	NULL
396	Javiana	PRJNA230403	CDC	Contig	385182	4540552	28	SKESA v. 2.2	Pathogen: clinical or host-associated	CDC	NULL	USA	NULL
397	Newport	PRJNA230403	CDC	Contig	255612	4810447	49	SKESA v. 2.2	Pathogen: clinical or host-associated	CDC	NULL	USA	NULL
398	Enteritidis	PRJNA230403	CDC	Contig	478498	4693362	26	SKESA v. 2.2	Pathogen: clinical or host-associated	CDC	NULL	USA	NULL
399	Newport	PRJNA230403	CDC	Contig	466724	4649047	23	SKESA v. 2.2	Pathogen: clinical or host-associated	CDC	NULL	USA	NULL
400	Newport	PRJNA230403	CDC	Contig	405258	4729091	32	SKESA v. 2.2	Pathogen: clinical or host-associated	CDC	NULL	USA	NULL
401	Javiana	PRJNA230403	CDC	Contig	121694	4545264	74	SKESA v. 2.2	Pathogen: clinical or host-associated	CDC	NULL	USA	NULL
402	Newport	PRJNA230403	CDC	Contig	191109	4728713	42	SKESA v. 2.2	Pathogen: clinical or host-associated	CDC	NULL	USA	NULL
403	Enteritidis	PRJNA230403	CDC	Contig	489863	4726598	25	SKESA v. 2.2	Pathogen: clinical or host-associated	CDC	NULL	USA	NULL
404	Newport	PRJNA230403	CDC	Contig	496541	4726591	34	SKESA v. 2.2	Pathogen: clinical or host-associated	CDC	NULL	USA	NULL
405	Typhimurium	PRJNA230403	CDC	Contig	79057	4911323	126	SKESA v. 2.2	Pathogen: clinical or host-associated	CDC	NULL	USA	NULL
406	Enteritidis	PRJNA230403	CDC	Contig	91846	4683378	89	SKESA v. 2.2	Pathogen: clinical or host-associated	CDC	NULL	USA	NULL
407	Newport	PRJNA230403	CDC	Contig	203600	4725763	50	SKESA v. 2.2	Pathogen: clinical or host-associated	CDC	NULL	USA	NULL
408	I 1,4,[5],12:i:-	PRJNA230403	CDC	Contig	238812	5021855	55	SKESA v. 2.2	Pathogen: clinical or host-associated	CDC	NULL	USA	NULL
409	Javiana	PRJNA230403	CDC	Contig	78585	4630885	119	SKESA v. 2.2	Pathogen: clinical or host-associated	CDC	NULL	USA	NULL
410	Typhimurium	PRJNA230403	CDC	Contig	192022	4882851	63	SKESA v. 2.2	Pathogen: clinical or host-associated	CDC	NULL	USA	NULL
411	Javiana	PRJNA230403	CDC	Contig	206223	4547944	44	SKESA v. 2.2	Pathogen: clinical or host-associated	CDC	NULL	USA	NULL
412	Newport	PRJNA230403	CDC	Contig	51590	4822260	201	SKESA v. 2.2	Pathogen: clinical or host-associated	CDC	NULL	USA	NULL
413	Newport	PRJNA230403	CDC	Contig	424799	4730590	33	SKESA v. 2.2	Pathogen: clinical or host-associated	CDC	NULL	USA	NULL
414	Enteritidis	PRJNA230403	CDC	Contig	325616	4692916	33	SKESA v. 2.2	Pathogen: clinical or host-associated	CDC	NULL	USA	NULL
415	Typhimurium	PRJNA230403	CDC	Contig	200572	4741982	53	SKESA v. 2.2	Pathogen: clinical or host-associated	CDC	NULL	USA	NULL
416	Newport	PRJNA230403	CDC	Contig	94773	4850928	95	SKESA v. 2.2	Pathogen: clinical or host-associated	CDC	NULL	USA	NULL
417	Newport	PRJNA230403	CDC	Contig	469495	4726327	35	SKESA v. 2.2	Pathogen: clinical or host-associated	CDC	NULL	USA	NULL
418	Enteritidis	PRJNA230403	CDC	Contig	206547	4688899	53	SKESA v. 2.2	Pathogen: clinical or host-associated	CDC	NULL	USA	NULL
419	Montevideo	PRJNA230403	CDC	Contig	45385	4532923	182	SKESA v. 2.2	Pathogen: clinical or host-associated	CDC	NULL	USA	NULL
420	Newport	PRJNA230403	CDC	Contig	383766	4755758	48	SKESA v. 2.2	Pathogen: clinical or host-associated	CDC	NULL	USA	NULL
421	Berta	PRJNA230403	CDC	Contig	57134	4737751	165	SKESA v. 2.2	Pathogen: clinical or host-associated	CDC	NULL	USA	NULL
422	Infantis	PRJNA230403	CDC	Contig	114016	4642916	86	SKESA v. 2.2	Pathogen: clinical or host-associated	CDC	NULL	USA	NULL
423	Newport	PRJNA230403	CDC	Contig	56643	4706730	151	SKESA v. 2.2	Pathogen: clinical or host-associated	CDC	NULL	USA	NULL
424	Newport	PRJNA230403	CDC	Contig	257786	4863326	48	SKESA v. 2.2	Pathogen: clinical or host-associated	CDC	NULL	USA	NULL
425	Mississippi	PRJNA230403	CDC	Contig	117952	4712974	77	SKESA v. 2.2	Pathogen: clinical or host-associated	CDC	NULL	USA	NULL
426	Newport	PRJNA230403	CDC	Contig	376334	4730501	31	SKESA v. 2.2	Pathogen: clinical or host-associated	CDC	NULL	USA	NULL
427	Newport	PRJNA230403	CDC	Contig	211936	4853419	58	SKESA v. 2.2	Pathogen: clinical or host-associated	CDC	NULL	USA	NULL
428	Mississippi	PRJNA230403	CDC	Contig	194274	4767448	59	SKESA v. 2.2	Pathogen: clinical or host-associated	CDC	NULL	USA	NULL
429	I 1,4,[5],12:i:-	PRJNA230403	CDC	Contig	87259	4826536	102	SKESA v. 2.2	Pathogen: clinical or host-associated	CDC	NULL	USA	NULL
430	Muenster	PRJNA230403	CDC	Contig	389139	4741184	28	SKESA v. 2.2	Pathogen: clinical or host-associated	CDC	NULL	USA	NULL
431	Infantis	PRJNA230403	CDC	Contig	47417	4664055	173	SKESA v. 2.2	Pathogen: clinical or host-associated	CDC	NULL	USA	NULL
432	Newport	PRJNA230403	CDC	Contig	704787	4726025	24	SKESA v. 2.2	Pathogen: clinical or host-associated	CDC	NULL	USA	NULL
433	Infantis	PRJNA230403	CDC	Contig	120377	4628423	77	SKESA v. 2.2	Pathogen: clinical or host-associated	CDC	NULL	USA	NULL
434	Newport	PRJNA230403	CDC	Contig	69670	4713287	127	SKESA v. 2.2	Pathogen: clinical or host-associated	CDC	NULL	USA	NULL
435	Typhimurium	PRJNA230403	CDC	Contig	48642	4807897	188	SKESA v. 2.2	Pathogen: clinical or host-associated	CDC	NULL	USA	NULL
436	Newport	PRJNA230403	CDC	Contig	283039	4775378	32	SKESA v. 2.2	Pathogen: clinical or host-associated	CDC	NULL	USA	NULL
437	Mississippi	PRJNA230403	CDC	Contig	121330	4622140	70	SKESA v. 2.2	Pathogen: clinical or host-associated	CDC	NULL	USA	NULL
438	Enteritidis	PRJNA230403	CDC	Contig	729225	4694693	20	SKESA v. 2.2	Pathogen: clinical or host-associated	CDC	NULL	USA	NULL
439	Newport	PRJNA230403	CDC	Contig	94028	4710118	127	SKESA v. 2.2	Pathogen: clinical or host-associated	CDC	NULL	USA	NULL
440	Newport	PRJNA230403	CDC	Contig	97296	4733544	86	SKESA v. 2.2	Pathogen: clinical or host-associated	CDC	NULL	USA	NULL
441	Javiana	PRJNA230403	CDC	Contig	275070	4867190	34	SKESA v. 2.2	Pathogen: clinical or host-associated	CDC	NULL	USA	NULL
442	Muenchen	PRJNA230403	CDC	Contig	142648	5013901	63	SKESA v. 2.2	Pathogen: clinical or host-associated	CDC	NULL	USA	NULL
443	Typhimurium	PRJNA230403	CDC	Contig	204394	4989773	59	SKESA v. 2.2	Pathogen: clinical or host-associated	CDC	NULL	USA	NULL
444	Newport	PRJNA230403	CDC	Contig	544407	4730469	31	SKESA v. 2.2	Pathogen: clinical or host-associated	CDC	NULL	USA	NULL
445	Litchfield	PRJNA230403	CDC	Contig	146136	5083806	82	SKESA v. 2.2	Pathogen: clinical or host-associated	CDC	NULL	USA	NULL
446	Javiana	PRJNA230403	CDC	Contig	64791	4526029	136	SKESA v. 2.2	Pathogen: clinical or host-associated	CDC	NULL	USA	NULL
447	Enteritidis	PRJNA230403	CDC	Contig	375884	4725438	28	SKESA v. 2.2	Pathogen: clinical or host-associated	CDC	NULL	USA	NULL
448	Enteritidis	PRJNA230403	CDC	Contig	63388	4661701	164	SKESA v. 2.2	Pathogen: clinical or host-associated	CDC	NULL	USA	NULL
449	Newport	PRJNA230403	CDC	Contig	380725	4730923	34	SKESA v. 2.2	Pathogen: clinical or host-associated	CDC	NULL	USA	NULL
450	Braenderup	PRJNA230403	CDC	Contig	51378	4633395	160	SKESA v. 2.2	Pathogen: clinical or host-associated	CDC	NULL	USA	NULL
451	Typhimurium	PRJNA230403	CDC	Contig	67865	4928734	140	SKESA v. 2.2	Pathogen: clinical or host-associated	CDC	NULL	USA	NULL
452	Enteritidis	PRJNA230403	CDC	Contig	80811	4672286	111	SKESA v. 2.2	Pathogen: clinical or host-associated	CDC	NULL	USA	NULL
453	Newport	PRJNA230403	CDC	Contig	179776	4720673	61	SKESA v. 2.2	Pathogen: clinical or host-associated	CDC	NULL	USA	NULL
454	Javiana	PRJNA230403	CDC	Contig	245444	4618173	35	SKESA v. 2.2	Pathogen: clinical or host-associated	CDC	NULL	USA	NULL
455	Newport	PRJNA230403	CDC	Contig	141808	4794463	74	SKESA v. 2.2	Pathogen: clinical or host-associated	CDC	NULL	USA	NULL
456	Enteritidis	PRJNA230403	CDC	Contig	62430	4711399	141	SKESA v. 2.2	Pathogen: clinical or host-associated	CDC	NULL	USA	NULL
457	Newport	PRJNA230403	CDC	Contig	472116	4725422	21	SKESA v. 2.2	Pathogen: clinical or host-associated	CDC	NULL	USA	NULL
458	Newport	PRJNA230403	CDC	Contig	119698	4719553	81	SKESA v. 2.2	Pathogen: clinical or host-associated	CDC	NULL	USA	NULL
459	Newport	PRJNA230403	CDC	Contig	210658	4726865	42	SKESA v. 2.2	Pathogen: clinical or host-associated	CDC	NULL	USA	NULL
460	Anatum	PRJNA230403	CDC	Contig	649067	4635602	18	SKESA v. 2.2	Pathogen: clinical or host-associated	CDC	NULL	USA	NULL
461	Newport	PRJNA230403	CDC	Contig	144459	4705121	70	SKESA v. 2.2	Pathogen: clinical or host-associated	CDC	NULL	USA	NULL
462	Enteritidis	PRJNA230403	CDC	Contig	121290	4710378	88	SKESA v. 2.2	Pathogen: clinical or host-associated	CDC	NULL	USA	NULL
463	Typhimurium	PRJNA230403	CDC	Contig	247733	4919641	48	SKESA v. 2.2	Pathogen: clinical or host-associated	CDC	NULL	USA	NULL
464	I 1,4,[5],12:i:-	PRJNA230403	CDC	Contig	52188	4924425	173	SKESA v. 2.2	Pathogen: clinical or host-associated	CDC	NULL	USA	NULL
465	Mississippi	PRJNA230403	CDC	Contig	180662	4679759	62	SKESA v. 2.2	Pathogen: clinical or host-associated	CDC	NULL	USA	NULL
466	Uganda	PRJNA230403	CDC	Contig	136014	4640292	61	SKESA v. 2.2	Pathogen: clinical or host-associated	CDC	NULL	USA	NULL
467	Newport	PRJNA230403	CDC	Contig	568750	4731633	30	SKESA v. 2.2	Pathogen: clinical or host-associated	CDC	NULL	USA	NULL
468	Typhimurium	PRJNA230403	CDC	Contig	207446	4686996	46	SKESA v. 2.2	Pathogen: clinical or host-associated	CDC	NULL	USA	NULL
469	Oranienburg	PRJNA230403	CDC	Contig	65740	4582503	147	SKESA v. 2.2	Pathogen: clinical or host-associated	CDC	NULL	USA	NULL
470	Javiana	PRJNA230403	CDC	Contig	265224	4667462	48	SKESA v. 2.2	Pathogen: clinical or host-associated	CDC	NULL	USA	NULL
471	Muenster	PRJNA230403	CDC	Contig	736691	4677469	21	SKESA v. 2.2	Pathogen: clinical or host-associated	CDC	NULL	USA	NULL
472	Newport	PRJNA230403	CDC	Contig	131421	4825767	60	SKESA v. 2.2	Pathogen: clinical or host-associated	CDC	NULL	USA	NULL
473	Newport	PRJNA230403	CDC	Contig	259147	4724524	35	SKESA v. 2.2	Pathogen: clinical or host-associated	CDC	NULL	USA	NULL
474	Oranienburg	PRJNA230403	CDC	Contig	140443	4582595	65	SKESA v. 2.2	Pathogen: clinical or host-associated	CDC	NULL	USA	NULL
475	Newport	PRJNA230403	CDC	Contig	489164	4861929	36	SKESA v. 2.2	Pathogen: clinical or host-associated	CDC	NULL	USA	NULL
476	Newport	PRJNA230403	CDC	Contig	60518	4816370	169	SKESA v. 2.2	Pathogen: clinical or host-associated	CDC	NULL	USA	NULL
477	Typhimurium	PRJNA230403	CDC	Contig	54968	4840687	179	SKESA v. 2.2	Pathogen: clinical or host-associated	CDC	NULL	USA	NULL
478	Javiana	PRJNA230403	CDC	Contig	386288	4559730	34	SKESA v. 2.2	Pathogen: clinical or host-associated	CDC	NULL	USA	NULL
479	I 1,4,[5],12:i:-	PRJNA230403	CDC	Contig	128602	5006192	78	SKESA v. 2.2	Pathogen: clinical or host-associated	CDC	NULL	USA	NULL
480	Newport	PRJNA230403	CDC	Contig	164687	4762952	74	SKESA v. 2.2	Pathogen: clinical or host-associated	CDC	NULL	USA	NULL
481	Enteritidis	PRJNA230403	CDC	Contig	244524	4689359	35	SKESA v. 2.2	Pathogen: clinical or host-associated	CDC	NULL	USA	NULL
482	Berta	PRJNA230403	CDC	Contig	127281	4780960	65	SKESA v. 2.2	Pathogen: clinical or host-associated	CDC	NULL	USA	NULL
483	Newport	PRJNA230403	CDC	Contig	94267	4718280	89	SKESA v. 2.2	Pathogen: clinical or host-associated	CDC	NULL	USA	NULL
484	Enteritidis	PRJNA230403	CDC	Contig	478499	4713986	28	SKESA v. 2.2	Pathogen: clinical or host-associated	CDC	NULL	USA	NULL
485	Typhimurium	PRJNA230403	CDC	Contig	192146	5173318	61	SKESA v. 2.2	Pathogen: clinical or host-associated	CDC	NULL	USA	NULL
486	Meleagridis	PRJNA292666	FDA	Contig	161403	4915374	79	SKESA v. 2.2	Pathogen: environmental/food/other	USDA-FSIS	2018	USA:PA	animal-cattle-beef cow
487	Kentucky	PRJNA292666	FDA	Contig	93120	4908891	122	SKESA v. 2.2	Pathogen: environmental/food/other	USDA-FSIS	2018	USA:KS	animal-cattle-heifer
488	Anatum	PRJNA292666	FDA	Contig	53266	4683877	166	SKESA v. 2.2	Pathogen: environmental/food/other	USDA-FSIS	2018	USA:TX	animal-cattle-heifer
489	Braenderup	PRJNA292666	FDA	Contig	496405	4652974	21	SKESA v. 2.2	Pathogen: environmental/food/other	USDA-FSIS	2018	USA:GA	animal-cattle-steer
490	Anatum	PRJNA292666	FDA	Contig	329263	4673234	26	SKESA v. 2.2	Pathogen: environmental/food/other	USDA-FSIS	2018	USA:TX	animal-cattle-steer
491	Kentucky	PRJNA292666	FDA	Contig	241414	4773909	52	SKESA v. 2.2	Pathogen: environmental/food/other	USDA-FSIS	2018	USA:TX	animal-cattle-steer
492	Meleagridis	PRJNA292666	FDA	Contig	96401	4892852	125	SKESA v. 2.2	Pathogen: environmental/food/other	USDA-FSIS	2018	USA:GA	animal-cattle-steer
493	Mbandaka	PRJNA292666	FDA	Contig	277772	4708362	40	SKESA v. 2.2	Pathogen: environmental/food/other	USDA-FSIS	2018	USA:TX	animal-cattle-heifer
494	Montevideo	PRJNA292666	FDA	Contig	80959	4828633	133	SKESA v. 2.2	Pathogen: environmental/food/other	USDA-FSIS	2018	USA:CA	animal-cattle-dairy cow
495	Muenchen	PRJNA292666	FDA	Contig	317407	4703037	31	SKESA v. 2.2	Pathogen: environmental/food/other	USDA-FSIS	2018	USA:KS	animal-cattle-steer
496	Uganda	PRJNA292666	FDA	Contig	107865	4840143	81	SKESA v. 2.2	Pathogen: environmental/food/other	USDA-FSIS	2018	USA:NE	animal-cattle-steer
497	Cerro	PRJNA292666	FDA	Contig	114476	4630085	76	SKESA v. 2.2	Pathogen: environmental/food/other	USDA-FSIS	2018	USA:NY	animal-cattle-dairy cow
498	Montevideo	PRJNA292661	FDA	Contig	274788	4672817	41	SKESA v. 2.2	Pathogen: environmental/food/other	FDA	2017	USA:MD	Beef Patties
499	Typhimurium	PRJNA292661	FDA	Contig	348865	4884582	59	SKESA v. 2.2	Pathogen: environmental/food/other	FDA	2017	USA:TN	Ground Beef
500	Montevideo	PRJNA292666	FDA	Contig	109831	4607393	78	SKESA v. 2.2	Pathogen: environmental/food/other	USDA-FSIS	2018	USA:TX	animal-cattle-beef cow
501	Anatum	PRJNA292666	FDA	Contig	249247	4699404	31	SKESA v. 2.2	Pathogen: environmental/food/other	USDA-FSIS	2018	USA:TX	animal-cattle-steer
502	Newport	PRJNA230403	CDC	Contig	295945	4719317	47	SKESA v. 2.2	Pathogen: clinical or host-associated	CDC	NULL	USA	NULL
503	Saintpaul	PRJNA230403	CDC	Contig	710969	4732477	20	SKESA v. 2.2	Pathogen: clinical or host-associated	CDC	NULL	USA	NULL
504	Newport	PRJNA230403	CDC	Contig	723691	4731818	32	SKESA v. 2.2	Pathogen: clinical or host-associated	CDC	NULL	USA	NULL
505	Thompson	PRJNA230403	CDC	Contig	164872	4659190	58	SKESA v. 2.2	Pathogen: clinical or host-associated	CDC	NULL	USA	NULL
506	Oranienburg	PRJNA230403	CDC	Contig	74558	4553608	115	SKESA v. 2.2	Pathogen: clinical or host-associated	CDC	NULL	USA	NULL
507	Montevideo	PRJNA230403	CDC	Contig	214056	4627730	49	SKESA v. 2.2	Pathogen: clinical or host-associated	CDC	NULL	USA	NULL
508	Typhimurium	PRJNA230403	CDC	Contig	219334	4848410	52	SKESA v. 2.2	Pathogen: clinical or host-associated	CDC	NULL	USA	NULL
509	Newport	PRJNA230403	CDC	Contig	723691	4731528	21	SKESA v. 2.2	Pathogen: clinical or host-associated	CDC	NULL	USA	NULL
510	Give	PRJNA230403	CDC	Contig	240306	4858542	47	SKESA v. 2.2	Pathogen: clinical or host-associated	CDC	NULL	USA	NULL
511	Javiana	PRJNA230403	CDC	Contig	389555	4653683	25	SKESA v. 2.2	Pathogen: clinical or host-associated	CDC	NULL	USA	NULL
512	Newport	PRJNA230403	CDC	Contig	54992	4698786	164	SKESA v. 2.2	Pathogen: clinical or host-associated	CDC	NULL	USA	NULL
513	Newport	PRJNA230403	CDC	Contig	45084	4600186	213	SKESA v. 2.2	Pathogen: clinical or host-associated	CDC	NULL	USA	NULL
514	Javiana	PRJNA230403	CDC	Contig	727277	4820205	25	SKESA v. 2.2	Pathogen: clinical or host-associated	CDC	NULL	USA	NULL
515	Montevideo	PRJNA242847	FDA	Contig	200659	4601387	45	SKESA v. 2.2	Pathogen: environmental/food/other	USDA-FSIS	2018	USA:ID	comminuted beef
516	Enteritidis	PRJNA230403	CDC	Contig	101261	4675277	84	SKESA v. 2.2	Pathogen: clinical or host-associated	CDC	NULL	USA	NULL
517	Enteritidis	PRJNA230403	CDC	Contig	489495	4727906	23	SKESA v. 2.2	Pathogen: clinical or host-associated	CDC	NULL	USA	NULL
518	Newport	PRJNA230403	CDC	Contig	366867	4769080	53	SKESA v. 2.2	Pathogen: clinical or host-associated	CDC	NULL	USA	NULL
519	Uganda	PRJNA242847	FDA	Contig	158849	4762001	63	SKESA v. 2.2	Pathogen: environmental/food/other	USDA-FSIS	2018	USA:NE	comminuted beef
520	Panama	PRJNA230403	CDC	Contig	395244	4723054	30	SKESA v. 2.2	Pathogen: clinical or host-associated	CDC	NULL	USA	NULL
521	Typhimurium	PRJNA230403	CDC	Contig	85321	4998313	137	SKESA v. 2.2	Pathogen: clinical or host-associated	CDC	NULL	USA	NULL
522	Javiana	PRJNA230403	CDC	Contig	179999	4643597	69	SKESA v. 2.2	Pathogen: clinical or host-associated	CDC	NULL	USA	NULL
523	I 1,4,[5],12:i:-	PRJNA230403	CDC	Contig	90101	4933168	103	SKESA v. 2.2	Pathogen: clinical or host-associated	CDC	NULL	USA	NULL
524	Newport	PRJNA230403	CDC	Contig	88629	4683745	95	SKESA v. 2.2	Pathogen: clinical or host-associated	CDC	NULL	USA	NULL
525	Newport	PRJNA230403	CDC	Contig	102237	4777208	110	SKESA v. 2.2	Pathogen: clinical or host-associated	CDC	NULL	USA	NULL
526	Thompson	PRJNA230403	CDC	Contig	82815	4731782	95	SKESA v. 2.2	Pathogen: clinical or host-associated	CDC	NULL	USA	NULL
527	Javiana	PRJNA230403	CDC	Contig	123204	4636782	85	SKESA v. 2.2	Pathogen: clinical or host-associated	CDC	NULL	USA	NULL
528	Montevideo	PRJNA230403	CDC	Contig	225732	4726257	38	SKESA v. 2.2	Pathogen: clinical or host-associated	CDC	NULL	USA	NULL
529	Newport	PRJNA230403	CDC	Contig	443443	4729309	29	SKESA v. 2.2	Pathogen: clinical or host-associated	CDC	NULL	USA	NULL
530	Senftenberg	PRJNA242847	FDA	Contig	46075	4759710	227	SKESA v. 2.2	Pathogen: environmental/food/other	USDA-FSIS	2018	USA:NE	comminuted beef
531	Poona	PRJNA230403	CDC	Contig	53143	4526110	162	SKESA v. 2.2	Pathogen: clinical or host-associated	CDC	NULL	USA	NULL
532	Typhimurium	PRJNA230403	CDC	Contig	77193	4939856	115	SKESA v. 2.2	Pathogen: clinical or host-associated	CDC	NULL	USA	NULL
533	Typhimurium	PRJNA230403	CDC	Contig	45984	4814680	204	SKESA v. 2.2	Pathogen: clinical or host-associated	CDC	NULL	USA	NULL
534	Newport	PRJNA230403	CDC	Contig	472107	4731350	22	SKESA v. 2.2	Pathogen: clinical or host-associated	CDC	NULL	USA	NULL
535	Dublin	PRJNA230403	CDC	Contig	363902	4987861	39	SKESA v. 2.2	Pathogen: clinical or host-associated	CDC	NULL	USA	NULL
536	Enteritidis	PRJNA230403	CDC	Contig	148099	4785830	82	SKESA v. 2.2	Pathogen: clinical or host-associated	CDC	NULL	USA	NULL
537	Newport	PRJNA230403	CDC	Contig	150427	4722256	56	SKESA v. 2.2	Pathogen: clinical or host-associated	CDC	NULL	USA	NULL
538	Javiana	PRJNA230403	CDC	Contig	237767	4576301	43	SKESA v. 2.2	Pathogen: clinical or host-associated	CDC	NULL	USA	NULL
539	Enteritidis	PRJNA230403	CDC	Contig	65773	4657420	140	SKESA v. 2.2	Pathogen: clinical or host-associated	CDC	NULL	USA	NULL
540	I 1,4,[5],12:b:-	PRJNA230403	CDC	Contig	157328	4755750	58	SKESA v. 2.2	Pathogen: clinical or host-associated	CDC	NULL	USA	NULL
541	Saintpaul	PRJNA230403	CDC	Contig	234254	4809157	53	SKESA v. 2.2	Pathogen: clinical or host-associated	CDC	NULL	USA	NULL
542	Newport	PRJNA230403	CDC	Contig	255660	4845632	39	SKESA v. 2.2	Pathogen: clinical or host-associated	CDC	NULL	USA	NULL
543	Enteritidis	PRJNA230403	CDC	Contig	69127	4671336	157	SKESA v. 2.2	Pathogen: clinical or host-associated	CDC	NULL	USA	NULL
544	Infantis	PRJNA230403	CDC	Contig	77054	4649852	97	SKESA v. 2.2	Pathogen: clinical or host-associated	CDC	NULL	USA	NULL
545	Bareilly	PRJNA230403	CDC	Contig	58558	4888234	179	SKESA v. 2.2	Pathogen: clinical or host-associated	CDC	NULL	USA	NULL
546	Newport	PRJNA230403	CDC	Contig	170267	4727868	56	SKESA v. 2.2	Pathogen: clinical or host-associated	CDC	NULL	USA	NULL
547	Javiana	PRJNA230403	CDC	Contig	87595	4529525	103	SKESA v. 2.2	Pathogen: clinical or host-associated	CDC	NULL	USA	NULL
548	Enteritidis	PRJNA230403	CDC	Contig	53511	4667462	171	SKESA v. 2.2	Pathogen: clinical or host-associated	CDC	NULL	USA	NULL
549	Typhimurium	PRJNA230403	CDC	Contig	55697	4807200	181	SKESA v. 2.2	Pathogen: clinical or host-associated	CDC	NULL	USA	NULL
550	Typhimurium	PRJNA230403	CDC	Contig	54334	4859818	169	SKESA v. 2.2	Pathogen: clinical or host-associated	CDC	NULL	USA	NULL
551	Dublin	PRJNA230403	CDC	Contig	161972	5010654	59	SKESA v. 2.2	Pathogen: clinical or host-associated	CDC	NULL	USA	NULL
552	Montevideo	PRJNA230403	CDC	Contig	337260	4597503	38	SKESA v. 2.2	Pathogen: clinical or host-associated	CDC	NULL	USA	NULL
553	Saintpaul	PRJNA230403	CDC	Contig	58666	4722670	186	SKESA v. 2.2	Pathogen: clinical or host-associated	CDC	NULL	USA	NULL
554	Newport	PRJNA230403	CDC	Contig	424789	4724685	25	SKESA v. 2.2	Pathogen: clinical or host-associated	CDC	NULL	USA	NULL
555	Saintpaul	PRJNA230403	CDC	Contig	71014	4673788	110	SKESA v. 2.2	Pathogen: clinical or host-associated	CDC	NULL	USA	NULL
556	Bareilly	PRJNA230403	CDC	Contig	65938	4844069	154	SKESA v. 2.2	Pathogen: clinical or host-associated	CDC	NULL	USA	NULL
557	Newport	PRJNA230403	CDC	Contig	452979	4726559	23	SKESA v. 2.2	Pathogen: clinical or host-associated	CDC	NULL	USA	NULL
558	Newport	PRJNA230403	CDC	Contig	677610	4769193	21	SKESA v. 2.2	Pathogen: clinical or host-associated	CDC	NULL	USA	NULL
559	Newport	PRJNA230403	CDC	Contig	677628	4839061	39	SKESA v. 2.2	Pathogen: clinical or host-associated	CDC	NULL	USA	NULL
560	Typhimurium	PRJNA230403	CDC	Contig	257842	4887274	52	SKESA v. 2.2	Pathogen: clinical or host-associated	CDC	NULL	USA	NULL
561	Newport	PRJNA230403	CDC	Contig	380742	4729964	29	SKESA v. 2.2	Pathogen: clinical or host-associated	CDC	NULL	USA	NULL
562	Newport	PRJNA230403	CDC	Contig	443531	4726685	33	SKESA v. 2.2	Pathogen: clinical or host-associated	CDC	NULL	USA	NULL
563	Typhimurium	PRJNA230403	CDC	Contig	214252	5028500	73	SKESA v. 2.2	Pathogen: clinical or host-associated	CDC	NULL	USA	NULL
564	I 1,4,[5],12:b:-	PRJNA230403	CDC	Contig	223793	4708887	43	SKESA v. 2.2	Pathogen: clinical or host-associated	CDC	NULL	USA	NULL
565	Javiana	PRJNA230403	CDC	Contig	74677	4605148	131	SKESA v. 2.2	Pathogen: clinical or host-associated	CDC	NULL	USA	NULL
566	Newport	PRJNA230403	CDC	Contig	728980	4768496	25	SKESA v. 2.2	Pathogen: clinical or host-associated	CDC	NULL	USA	NULL
567	Newport	PRJNA230403	CDC	Contig	233570	4724361	46	SKESA v. 2.2	Pathogen: clinical or host-associated	CDC	NULL	USA	NULL
568	Newport	PRJNA230403	CDC	Contig	677626	4829435	35	SKESA v. 2.2	Pathogen: clinical or host-associated	CDC	NULL	USA	NULL
569	Muenchen	PRJNA292661	FDA	Contig	295078	4828384	45	SKESA v. 2.2	Pathogen: environmental/food/other	FDA	2017	USA:MN	Ground Beef
570	Newport	PRJNA230403	CDC	Contig	233653	4773973	62	SKESA v. 2.2	Pathogen: clinical or host-associated	CDC	NULL	USA	NULL
571	Newport	PRJNA230403	CDC	Contig	73444	4712929	128	SKESA v. 2.2	Pathogen: clinical or host-associated	CDC	NULL	USA	NULL
572	Javiana	PRJNA230403	CDC	Contig	108109	4663605	77	SKESA v. 2.2	Pathogen: clinical or host-associated	CDC	NULL	USA	NULL
573	Berta	PRJNA230403	CDC	Contig	183483	4761538	52	SKESA v. 2.2	Pathogen: clinical or host-associated	CDC	NULL	USA	NULL
574	Newport	PRJNA230403	CDC	Contig	466717	4650989	21	SKESA v. 2.2	Pathogen: clinical or host-associated	CDC	NULL	USA	NULL
575	Javiana	PRJNA230403	CDC	Contig	368774	4666052	32	SKESA v. 2.2	Pathogen: clinical or host-associated	CDC	NULL	USA	NULL
576	Muenchen	PRJNA230403	CDC	Contig	231470	4925692	42	SKESA v. 2.2	Pathogen: clinical or host-associated	CDC	NULL	USA	NULL
577	Newport	PRJNA230403	CDC	Contig	112362	4760882	94	SKESA v. 2.2	Pathogen: clinical or host-associated	CDC	NULL	USA	NULL
578	Anatum	PRJNA230403	CDC	Contig	269446	4679296	43	SKESA v. 2.2	Pathogen: clinical or host-associated	CDC	NULL	USA	NULL
579	Mississippi	PRJNA230403	CDC	Contig	199854	4597464	56	SKESA v. 2.2	Pathogen: clinical or host-associated	CDC	NULL	USA	NULL
580	Infantis	PRJNA230403	CDC	Contig	155328	4687299	59	SKESA v. 2.2	Pathogen: clinical or host-associated	CDC	NULL	USA	NULL
581	Enteritidis	PRJNA230403	CDC	Contig	96887	4686599	95	SKESA v. 2.2	Pathogen: clinical or host-associated	CDC	NULL	USA	NULL
582	Enteritidis	PRJNA230403	CDC	Contig	284134	4693205	34	SKESA v. 2.2	Pathogen: clinical or host-associated	CDC	NULL	USA	NULL
583	Typhimurium	PRJNA230403	CDC	Contig	138638	4904013	80	SKESA v. 2.2	Pathogen: clinical or host-associated	CDC	NULL	USA	NULL
584	Muenchen	PRJNA230403	CDC	Contig	115637	5184646	89	SKESA v. 2.2	Pathogen: clinical or host-associated	CDC	NULL	USA	NULL
585	Newport	PRJNA230403	CDC	Contig	562096	4727054	32	SKESA v. 2.2	Pathogen: clinical or host-associated	CDC	NULL	USA	NULL
586	Enteritidis	PRJNA230403	CDC	Contig	73776	4686137	137	SKESA v. 2.2	Pathogen: clinical or host-associated	CDC	NULL	USA	NULL
587	Infantis	PRJNA230403	CDC	Contig	45722	4970569	228	SKESA v. 2.2	Pathogen: clinical or host-associated	CDC	NULL	USA	NULL
588	Enteritidis	PRJNA230403	CDC	Contig	283186	4723814	34	SKESA v. 2.2	Pathogen: clinical or host-associated	CDC	NULL	USA	NULL
589	Enteritidis	PRJNA230403	CDC	Contig	28829	4604208	297	SKESA v. 2.2	Pathogen: clinical or host-associated	CDC	NULL	USA	NULL
590	Newport	PRJNA230403	CDC	Contig	296374	4725812	36	SKESA v. 2.2	Pathogen: clinical or host-associated	CDC	NULL	USA	NULL
591	Newport	PRJNA230403	CDC	Contig	307975	4731412	39	SKESA v. 2.2	Pathogen: clinical or host-associated	CDC	NULL	USA	NULL
592	Newport	PRJNA230403	CDC	Contig	504039	4731490	34	SKESA v. 2.2	Pathogen: clinical or host-associated	CDC	NULL	USA	NULL
593	Newport	PRJNA230403	CDC	Contig	723691	4731982	26	SKESA v. 2.2	Pathogen: clinical or host-associated	CDC	NULL	USA	NULL
594	Newport	PRJNA230403	CDC	Contig	723691	4729634	21	SKESA v. 2.2	Pathogen: clinical or host-associated	CDC	NULL	USA	NULL
595	Enteritidis	PRJNA230403	CDC	Contig	376407	4691142	27	SKESA v. 2.2	Pathogen: clinical or host-associated	CDC	NULL	USA	NULL
596	Newport	PRJNA230403	CDC	Contig	353840	4728933	35	SKESA v. 2.2	Pathogen: clinical or host-associated	CDC	NULL	USA	NULL
597	Newport	PRJNA230403	CDC	Contig	504039	4731098	22	SKESA v. 2.2	Pathogen: clinical or host-associated	CDC	NULL	USA	NULL
598	Newport	PRJNA230403	CDC	Contig	443481	4725304	39	SKESA v. 2.2	Pathogen: clinical or host-associated	CDC	NULL	USA	NULL
599	Javiana	PRJNA230403	CDC	Contig	76173	4598445	130	SKESA v. 2.2	Pathogen: clinical or host-associated	CDC	NULL	USA	NULL
600	Newport	PRJNA230403	CDC	Contig	373144	4855867	45	SKESA v. 2.2	Pathogen: clinical or host-associated	CDC	NULL	USA	NULL
601	Newport	PRJNA230403	CDC	Contig	463357	4730044	26	SKESA v. 2.2	Pathogen: clinical or host-associated	CDC	NULL	USA	NULL
602	Saintpaul	PRJNA230403	CDC	Contig	61979	4706145	142	SKESA v. 2.2	Pathogen: clinical or host-associated	CDC	NULL	USA	NULL
603	Javiana	PRJNA230403	CDC	Contig	59519	4588341	136	SKESA v. 2.2	Pathogen: clinical or host-associated	CDC	NULL	USA	NULL
604	Newport	PRJNA230403	CDC	Contig	148335	4722248	65	SKESA v. 2.2	Pathogen: clinical or host-associated	CDC	NULL	USA	NULL
605	Newport	PRJNA230403	CDC	Contig	127260	4845625	83	SKESA v. 2.2	Pathogen: clinical or host-associated	CDC	NULL	USA	NULL
606	Newport	PRJNA230403	CDC	Contig	253311	4852040	48	SKESA v. 2.2	Pathogen: clinical or host-associated	CDC	NULL	USA	NULL
607	Newport	PRJNA230403	CDC	Contig	66471	4711550	153	SKESA v. 2.2	Pathogen: clinical or host-associated	CDC	NULL	USA	NULL
608	Muenchen	PRJNA230403	CDC	Contig	530220	4674319	20	SKESA v. 2.2	Pathogen: clinical or host-associated	CDC	NULL	USA	NULL
609	Enteritidis	PRJNA230403	CDC	Contig	375750	4727442	25	SKESA v. 2.2	Pathogen: clinical or host-associated	CDC	NULL	USA	NULL
610	Newport	PRJNA230403	CDC	Contig	248722	4819960	53	SKESA v. 2.2	Pathogen: clinical or host-associated	CDC	NULL	USA	NULL
611	Newport	PRJNA230403	CDC	Contig	608185	4859705	40	SKESA v. 2.2	Pathogen: clinical or host-associated	CDC	NULL	USA	NULL
612	Javiana	PRJNA230403	CDC	Contig	397293	4668399	32	SKESA v. 2.2	Pathogen: clinical or host-associated	CDC	NULL	USA	NULL
613	Infantis	PRJNA230403	CDC	Contig	114310	4612395	80	SKESA v. 2.2	Pathogen: clinical or host-associated	CDC	NULL	USA	NULL
614	Newport	PRJNA230403	CDC	Contig	169857	4858236	75	SKESA v. 2.2	Pathogen: clinical or host-associated	CDC	NULL	USA	NULL
615	Typhimurium	PRJNA230403	CDC	Contig	273330	4894259	43	SKESA v. 2.2	Pathogen: clinical or host-associated	CDC	NULL	USA	NULL
616	Newport	PRJNA230403	CDC	Contig	82404	4605688	103	SKESA v. 2.2	Pathogen: clinical or host-associated	CDC	NULL	USA	NULL
617	Reading	PRJNA230403	CDC	Contig	246397	4630083	43	SKESA v. 2.2	Pathogen: clinical or host-associated	CDC	NULL	USA	NULL
618	Heidelberg	PRJNA230403	CDC	Contig	127045	4748778	67	SKESA v. 2.2	Pathogen: clinical or host-associated	CDC	NULL	USA	NULL
619	Infantis	PRJNA230403	CDC	Contig	203771	4689769	35	SKESA v. 2.2	Pathogen: clinical or host-associated	CDC	NULL	USA	NULL
620	Enteritidis	PRJNA230403	CDC	Contig	478472	4725260	26	SKESA v. 2.2	Pathogen: clinical or host-associated	CDC	NULL	USA	NULL
621	Muenchen	PRJNA230403	CDC	Contig	525037	4821943	21	SKESA v. 2.2	Pathogen: clinical or host-associated	CDC	NULL	USA	NULL
622	Enteritidis	PRJNA230403	CDC	Contig	729582	4726277	24	SKESA v. 2.2	Pathogen: clinical or host-associated	CDC	NULL	USA	NULL
623	Javiana	PRJNA230403	CDC	Contig	291888	4548343	35	SKESA v. 2.2	Pathogen: clinical or host-associated	CDC	NULL	USA	NULL
624	Newport	PRJNA230403	CDC	Contig	72094	4796384	141	SKESA v. 2.2	Pathogen: clinical or host-associated	CDC	NULL	USA	NULL
625	Newport	PRJNA230403	CDC	Contig	263266	4725568	38	SKESA v. 2.2	Pathogen: clinical or host-associated	CDC	NULL	USA	NULL
626	I 1,4,[5],12:b:-	PRJNA230403	CDC	Contig	210457	4791152	48	SKESA v. 2.2	Pathogen: clinical or host-associated	CDC	NULL	USA	NULL
627	Litchfield	PRJNA230403	CDC	Contig	263711	4762637	38	SKESA v. 2.2	Pathogen: clinical or host-associated	CDC	NULL	USA	NULL
628	I 1,4,[5],12:i:-	PRJNA230403	CDC	Contig	238812	5077212	58	SKESA v. 2.2	Pathogen: clinical or host-associated	CDC	NULL	USA	NULL
629	Newport	PRJNA230403	CDC	Contig	56489	4697135	153	SKESA v. 2.2	Pathogen: clinical or host-associated	CDC	NULL	USA	NULL
630	Enteritidis	PRJNA230403	CDC	Contig	438669	4692703	22	SKESA v. 2.2	Pathogen: clinical or host-associated	CDC	NULL	USA	NULL
631	Newport	PRJNA230403	CDC	Contig	127255	4822984	71	SKESA v. 2.2	Pathogen: clinical or host-associated	CDC	NULL	USA	NULL
632	Newport	PRJNA230403	CDC	Contig	264045	4850660	43	SKESA v. 2.2	Pathogen: clinical or host-associated	CDC	NULL	USA	NULL
633	Oranienburg	PRJNA230403	CDC	Contig	145183	4556355	60	SKESA v. 2.2	Pathogen: clinical or host-associated	CDC	NULL	USA	NULL
634	Typhimurium	PRJNA230403	CDC	Contig	82604	4850039	106	SKESA v. 2.2	Pathogen: clinical or host-associated	CDC	NULL	USA	NULL
635	I 1,4,[5],12:i:-	PRJNA230403	CDC	Contig	149056	4968909	75	SKESA v. 2.2	Pathogen: clinical or host-associated	CDC	NULL	USA	NULL
636	Newport	PRJNA230403	CDC	Contig	568742	4897758	40	SKESA v. 2.2	Pathogen: clinical or host-associated	CDC	NULL	USA	NULL
637	Infantis	PRJNA230403	CDC	Contig	155571	4555617	61	SKESA v. 2.2	Pathogen: clinical or host-associated	CDC	NULL	USA	NULL
638	Newport	PRJNA230403	CDC	Contig	341880	4863676	49	SKESA v. 2.2	Pathogen: clinical or host-associated	CDC	NULL	USA	NULL
639	Newport	PRJNA230403	CDC	Contig	169866	4725946	64	SKESA v. 2.2	Pathogen: clinical or host-associated	CDC	NULL	USA	NULL
640	Thompson	PRJNA230403	CDC	Contig	200601	4825128	60	SKESA v. 2.2	Pathogen: clinical or host-associated	CDC	NULL	USA	NULL
641	Javiana	PRJNA230403	CDC	Contig	46877	4581301	211	SKESA v. 2.2	Pathogen: clinical or host-associated	CDC	NULL	USA	NULL
642	Muenchen	PRJNA230403	CDC	Contig	68429	4753835	118	SKESA v. 2.2	Pathogen: clinical or host-associated	CDC	NULL	USA	NULL
643	Typhimurium	PRJNA230403	CDC	Contig	87066	4919004	116	SKESA v. 2.2	Pathogen: clinical or host-associated	CDC	NULL	USA	NULL
644	Enteritidis	PRJNA230403	CDC	Contig	268746	4719514	44	SKESA v. 2.2	Pathogen: clinical or host-associated	CDC	NULL	USA	NULL
645	Cerro	PRJNA292666	FDA	Contig	111128	4628232	92	SKESA v. 2.2	Pathogen: environmental/food/other	USDA-FSIS	2019	USA:VT	animal-cattle-dairy cow
646	Newport	PRJNA230403	CDC	Contig	618692	4863198	41	SKESA v. 2.2	Pathogen: clinical or host-associated	CDC	NULL	USA	NULL
647	Newport	PRJNA230403	CDC	Contig	465277	4858490	49	SKESA v. 2.2	Pathogen: clinical or host-associated	CDC	NULL	USA	NULL
648	Newport	PRJNA230403	CDC	Contig	93153	4850863	101	SKESA v. 2.2	Pathogen: clinical or host-associated	CDC	NULL	USA	NULL
649	Cerro	PRJNA242847	FDA	Contig	79052	4511415	114	SKESA v. 2.2	Pathogen: environmental/food/other	USDA-FSIS	2018	USA:ID	comminuted beef
650	Enteritidis	PRJNA230403	CDC	Contig	264981	4691269	48	SKESA v. 2.2	Pathogen: clinical or host-associated	CDC	NULL	USA	NULL
651	Typhimurium	PRJNA230403	CDC	Contig	280392	4851812	41	SKESA v. 2.2	Pathogen: clinical or host-associated	CDC	NULL	USA	NULL
652	Thompson	PRJNA230403	CDC	Contig	448520	4665516	31	SKESA v. 2.2	Pathogen: clinical or host-associated	CDC	NULL	USA	NULL
653	Typhimurium	PRJNA230403	CDC	Contig	77302	4817687	129	SKESA v. 2.2	Pathogen: clinical or host-associated	CDC	NULL	USA	NULL
654	Enteritidis	PRJNA230403	CDC	Contig	56735	4659673	154	SKESA v. 2.2	Pathogen: clinical or host-associated	CDC	NULL	USA	NULL
655	Typhimurium	PRJNA230403	CDC	Contig	49157	4808489	195	SKESA v. 2.2	Pathogen: clinical or host-associated	CDC	NULL	USA	NULL
656	Newport	PRJNA230403	CDC	Contig	43280	4799906	207	SKESA v. 2.2	Pathogen: clinical or host-associated	CDC	NULL	USA	NULL
657	Schwarzengrund	PRJNA230403	CDC	Contig	111185	4765466	73	SKESA v. 2.2	Pathogen: clinical or host-associated	CDC	NULL	USA	NULL
658	Typhimurium	PRJNA230403	CDC	Contig	179945	4835023	72	SKESA v. 2.2	Pathogen: clinical or host-associated	CDC	NULL	USA	NULL
659	Typhimurium	PRJNA230403	CDC	Contig	52634	4895280	163	SKESA v. 2.2	Pathogen: clinical or host-associated	CDC	NULL	USA	NULL
660	Panama	PRJNA230403	CDC	Contig	48865	4555487	168	SKESA v. 2.2	Pathogen: clinical or host-associated	CDC	NULL	USA	NULL
661	Newport	PRJNA230403	CDC	Contig	183333	4807631	56	SKESA v. 2.2	Pathogen: clinical or host-associated	CDC	NULL	USA	NULL
662	Enteritidis	PRJNA230403	CDC	Contig	443139	4703986	35	SKESA v. 2.2	Pathogen: clinical or host-associated	CDC	NULL	USA	NULL
663	Javiana	PRJNA230403	CDC	Contig	621415	4678672	23	SKESA v. 2.2	Pathogen: clinical or host-associated	CDC	NULL	USA	NULL
664	I 1,4,[5],12:i:-	PRJNA230403	CDC	Contig	79682	5191395	129	SKESA v. 2.2	Pathogen: clinical or host-associated	CDC	NULL	USA	NULL
665	I 1,4,[5],12:i:-	PRJNA230403	CDC	Contig	75660	5029633	139	SKESA v. 2.2	Pathogen: clinical or host-associated	CDC	NULL	USA	NULL
666	Javiana	PRJNA230403	CDC	Contig	61201	4558396	119	SKESA v. 2.2	Pathogen: clinical or host-associated	CDC	NULL	USA	NULL
667	Javiana	PRJNA230403	CDC	Contig	77240	4647777	113	SKESA v. 2.2	Pathogen: clinical or host-associated	CDC	NULL	USA	NULL
668	Newport	PRJNA230403	CDC	Contig	331082	4725259	37	SKESA v. 2.2	Pathogen: clinical or host-associated	CDC	NULL	USA	NULL
669	Thompson	PRJNA230403	CDC	Contig	59332	4708615	143	SKESA v. 2.2	Pathogen: clinical or host-associated	CDC	NULL	USA	NULL
670	Lubbock	PRJNA242847	FDA	Contig	73937	4943748	138	SKESA v. 2.2	Pathogen: environmental/food/other	USDA-FSIS	2018	USA:KS	comminuted beef
671	Thompson	PRJNA230403	CDC	Contig	381417	4681932	26	SKESA v. 2.2	Pathogen: clinical or host-associated	CDC	NULL	USA	NULL
672	Montevideo	PRJNA230403	CDC	Contig	71528	4640238	123	SKESA v. 2.2	Pathogen: clinical or host-associated	CDC	NULL	USA	NULL
673	Newport	PRJNA230403	CDC	Contig	112896	4825723	84	SKESA v. 2.2	Pathogen: clinical or host-associated	CDC	NULL	USA	NULL
674	Agona	PRJNA230403	CDC	Contig	179026	4843659	65	SKESA v. 2.2	Pathogen: clinical or host-associated	CDC	NULL	USA	NULL
675	I 1,4,[5],12:i:-	PRJNA230403	CDC	Contig	134971	4954094	78	SKESA v. 2.2	Pathogen: clinical or host-associated	CDC	NULL	USA	NULL
676	Javiana	PRJNA230403	CDC	Contig	451912	4551605	26	SKESA v. 2.2	Pathogen: clinical or host-associated	CDC	NULL	USA	NULL
677	Newport	PRJNA230403	CDC	Contig	52093	4841617	197	SKESA v. 2.2	Pathogen: clinical or host-associated	CDC	NULL	USA	NULL
678	Javiana	PRJNA230403	CDC	Contig	698505	4695201	26	SKESA v. 2.2	Pathogen: clinical or host-associated	CDC	NULL	USA	NULL
679	Anatum	PRJNA230403	CDC	Contig	229587	4630739	48	SKESA v. 2.2	Pathogen: clinical or host-associated	CDC	NULL	USA	NULL
680	Newport	PRJNA230403	CDC	Contig	60853	4706819	149	SKESA v. 2.2	Pathogen: clinical or host-associated	CDC	NULL	USA	NULL
681	I 1,4,[5],12:i:-	PRJNA230403	CDC	Contig	52957	4943916	171	SKESA v. 2.2	Pathogen: clinical or host-associated	CDC	NULL	USA	NULL
682	Newport	PRJNA230403	CDC	Contig	76096	4720675	130	SKESA v. 2.2	Pathogen: clinical or host-associated	CDC	NULL	USA	NULL
683	Newport	PRJNA230403	CDC	Contig	136595	4721854	70	SKESA v. 2.2	Pathogen: clinical or host-associated	CDC	NULL	USA	NULL
684	I 1,4,[5],12:i:-	PRJNA230403	CDC	Contig	55880	4928647	170	SKESA v. 2.2	Pathogen: clinical or host-associated	CDC	NULL	USA	NULL
685	Bareilly	PRJNA230403	CDC	Contig	57927	4791102	166	SKESA v. 2.2	Pathogen: clinical or host-associated	CDC	NULL	USA	NULL
686	Newport	PRJNA230403	CDC	Contig	728878	4832880	34	SKESA v. 2.2	Pathogen: clinical or host-associated	CDC	NULL	USA	NULL
687	Newport	PRJNA230403	CDC	Contig	504042	4730140	22	SKESA v. 2.2	Pathogen: clinical or host-associated	CDC	NULL	USA	NULL
688	Newport	PRJNA230403	CDC	Contig	498327	4730216	29	SKESA v. 2.2	Pathogen: clinical or host-associated	CDC	NULL	USA	NULL
689	Mississippi	PRJNA230403	CDC	Contig	58966	4651944	161	SKESA v. 2.2	Pathogen: clinical or host-associated	CDC	NULL	USA	NULL
690	Newport	PRJNA230403	CDC	Contig	192367	4724708	46	SKESA v. 2.2	Pathogen: clinical or host-associated	CDC	NULL	USA	NULL
691	Infantis	PRJNA230403	CDC	Contig	52362	4935475	181	SKESA v. 2.2	Pathogen: clinical or host-associated	CDC	NULL	USA	NULL
692	Newport	PRJNA230403	CDC	Contig	378335	4726278	33	SKESA v. 2.2	Pathogen: clinical or host-associated	CDC	NULL	USA	NULL
693	Mississippi	PRJNA230403	CDC	Contig	211519	4626612	42	SKESA v. 2.2	Pathogen: clinical or host-associated	CDC	NULL	USA	NULL
694	Newport	PRJNA230403	CDC	Contig	677594	4730614	27	SKESA v. 2.2	Pathogen: clinical or host-associated	CDC	NULL	USA	NULL
695	Bareilly	PRJNA230403	CDC	Contig	70652	4845152	135	SKESA v. 2.2	Pathogen: clinical or host-associated	CDC	NULL	USA	NULL
696	Typhimurium	PRJNA230403	CDC	Contig	32627	4812241	258	SKESA v. 2.2	Pathogen: clinical or host-associated	CDC	NULL	USA	NULL
697	Newport	PRJNA230403	CDC	Contig	723691	4731246	28	SKESA v. 2.2	Pathogen: clinical or host-associated	CDC	NULL	USA	NULL
698	Javiana	PRJNA230403	CDC	Contig	76168	4591188	123	SKESA v. 2.2	Pathogen: clinical or host-associated	CDC	NULL	USA	NULL
699	Newport	PRJNA230403	CDC	Contig	267372	4855422	47	SKESA v. 2.2	Pathogen: clinical or host-associated	CDC	NULL	USA	NULL
700	Newport	PRJNA230403	CDC	Contig	421186	4729434	26	SKESA v. 2.2	Pathogen: clinical or host-associated	CDC	NULL	USA	NULL
701	Thompson	PRJNA230403	CDC	Contig	105960	4697513	71	SKESA v. 2.2	Pathogen: clinical or host-associated	CDC	NULL	USA	NULL
702	Typhimurium	PRJNA230403	CDC	Contig	294401	4850308	48	SKESA v. 2.2	Pathogen: clinical or host-associated	CDC	NULL	USA	NULL
703	Enteritidis	PRJNA230403	CDC	Contig	225413	4689901	35	SKESA v. 2.2	Pathogen: clinical or host-associated	CDC	NULL	USA	NULL
704	Newport	PRJNA230403	CDC	Contig	94741	4687726	122	SKESA v. 2.2	Pathogen: clinical or host-associated	CDC	NULL	USA	NULL
705	Newport	PRJNA230403	CDC	Contig	58711	4727228	184	SKESA v. 2.2	Pathogen: clinical or host-associated	CDC	NULL	USA	NULL
706	Newport	PRJNA230403	CDC	Contig	381111	4750326	52	SKESA v. 2.2	Pathogen: clinical or host-associated	CDC	NULL	USA	NULL
707	Newport	PRJNA230403	CDC	Contig	53238	4760900	148	SKESA v. 2.2	Pathogen: clinical or host-associated	CDC	NULL	USA	NULL
708	Enteritidis	PRJNA230403	CDC	Contig	84883	4706016	118	SKESA v. 2.2	Pathogen: clinical or host-associated	CDC	NULL	USA	NULL
709	Enteritidis	PRJNA230403	CDC	Contig	90336	4702532	128	SKESA v. 2.2	Pathogen: clinical or host-associated	CDC	NULL	USA	NULL
710	Norwich	PRJNA230403	CDC	Contig	117624	4859707	76	SKESA v. 2.2	Pathogen: clinical or host-associated	CDC	NULL	USA	NULL
711	Newport	PRJNA230403	CDC	Contig	723691	4731969	29	SKESA v. 2.2	Pathogen: clinical or host-associated	CDC	NULL	USA	NULL
712	Newport	PRJNA230403	CDC	Contig	482005	4725783	28	SKESA v. 2.2	Pathogen: clinical or host-associated	CDC	NULL	USA	NULL
713	Newport	PRJNA230403	CDC	Contig	30988	4676906	294	SKESA v. 2.2	Pathogen: clinical or host-associated	CDC	NULL	USA	NULL
714	Infantis	PRJNA230403	CDC	Contig	245651	4967598	64	SKESA v. 2.2	Pathogen: clinical or host-associated	CDC	NULL	USA	NULL
715	I 1,4,[5],12:i:-	PRJNA230403	CDC	Contig	279776	4961449	50	SKESA v. 2.2	Pathogen: clinical or host-associated	CDC	NULL	USA	NULL
716	Newport	PRJNA230403	CDC	Contig	304203	4862853	51	SKESA v. 2.2	Pathogen: clinical or host-associated	CDC	NULL	USA	NULL
717	Newport	PRJNA230403	CDC	Contig	127058	4819966	77	SKESA v. 2.2	Pathogen: clinical or host-associated	CDC	NULL	USA	NULL
718	Typhimurium	PRJNA230403	CDC	Contig	175270	4976403	65	SKESA v. 2.2	Pathogen: clinical or host-associated	CDC	NULL	USA	NULL
719	Newport	PRJNA230403	CDC	Contig	146072	4856411	62	SKESA v. 2.2	Pathogen: clinical or host-associated	CDC	NULL	USA	NULL
720	Newport	PRJNA230403	CDC	Contig	411189	4725268	28	SKESA v. 2.2	Pathogen: clinical or host-associated	CDC	NULL	USA	NULL
721	Bareilly	PRJNA230403	CDC	Contig	117205	4886757	96	SKESA v. 2.2	Pathogen: clinical or host-associated	CDC	NULL	USA	NULL
722	Javiana	PRJNA230403	CDC	Contig	279625	4632791	59	SKESA v. 2.2	Pathogen: clinical or host-associated	CDC	NULL	USA	NULL
723	Javiana	PRJNA230403	CDC	Contig	133645	4540172	74	SKESA v. 2.2	Pathogen: clinical or host-associated	CDC	NULL	USA	NULL
724	Newport	PRJNA230403	CDC	Contig	316383	4852477	41	SKESA v. 2.2	Pathogen: clinical or host-associated	CDC	NULL	USA	NULL
725	Javiana	PRJNA230403	CDC	Contig	181069	4650591	75	SKESA v. 2.2	Pathogen: clinical or host-associated	CDC	NULL	USA	NULL
726	Enteritidis	PRJNA230403	CDC	Contig	380531	4725098	31	SKESA v. 2.2	Pathogen: clinical or host-associated	CDC	NULL	USA	NULL
727	Javiana	PRJNA230403	CDC	Contig	150071	4632865	65	SKESA v. 2.2	Pathogen: clinical or host-associated	CDC	NULL	USA	NULL
728	Montevideo	PRJNA230403	CDC	Contig	243190	4561035	38	SKESA v. 2.2	Pathogen: clinical or host-associated	CDC	NULL	USA	NULL
729	Typhimurium	PRJNA230403	CDC	Contig	94939	4797515	75	SKESA v. 2.2	Pathogen: clinical or host-associated	CDC	NULL	USA	NULL
730	Javiana	PRJNA230403	CDC	Contig	249641	4755309	46	SKESA v. 2.2	Pathogen: clinical or host-associated	CDC	NULL	USA	NULL
731	Newport	PRJNA230403	CDC	Contig	193765	4727153	57	SKESA v. 2.2	Pathogen: clinical or host-associated	CDC	NULL	USA	NULL
732	Typhimurium	PRJNA230403	CDC	Contig	47795	4925168	189	SKESA v. 2.2	Pathogen: clinical or host-associated	CDC	NULL	USA	NULL
733	Infantis	PRJNA230403	CDC	Contig	114749	4979343	139	SKESA v. 2.2	Pathogen: clinical or host-associated	CDC	NULL	USA	NULL
734	Newport	PRJNA230403	CDC	Contig	166996	4725951	59	SKESA v. 2.2	Pathogen: clinical or host-associated	CDC	NULL	USA	NULL
735	Newport	PRJNA230403	CDC	Contig	59258	4708984	146	SKESA v. 2.2	Pathogen: clinical or host-associated	CDC	NULL	USA	NULL
736	Newport	PRJNA230403	CDC	Contig	178028	4831859	62	SKESA v. 2.2	Pathogen: clinical or host-associated	CDC	NULL	USA	NULL
737	Newport	PRJNA230403	CDC	Contig	113204	4771148	76	SKESA v. 2.2	Pathogen: clinical or host-associated	CDC	NULL	USA	NULL
738	Newport	PRJNA230403	CDC	Contig	424928	4726370	25	SKESA v. 2.2	Pathogen: clinical or host-associated	CDC	NULL	USA	NULL
739	Mbandaka	PRJNA230403	CDC	Contig	97114	4708939	92	SKESA v. 2.2	Pathogen: clinical or host-associated	CDC	NULL	USA	NULL
740	Javiana	PRJNA230403	CDC	Contig	106555	4629197	87	SKESA v. 2.2	Pathogen: clinical or host-associated	CDC	NULL	USA	NULL
741	Newport	PRJNA230403	CDC	Contig	478038	4851119	37	SKESA v. 2.2	Pathogen: clinical or host-associated	CDC	NULL	USA	NULL
742	Bareilly	PRJNA230403	CDC	Contig	121819	4827595	83	SKESA v. 2.2	Pathogen: clinical or host-associated	CDC	NULL	USA	NULL
743	Newport	PRJNA230403	CDC	Contig	244232	4726318	63	SKESA v. 2.2	Pathogen: clinical or host-associated	CDC	NULL	USA	NULL
744	Newport	PRJNA230403	CDC	Contig	52306	4704162	176	SKESA v. 2.2	Pathogen: clinical or host-associated	CDC	NULL	USA	NULL
745	Newport	PRJNA230403	CDC	Contig	276962	4725077	39	SKESA v. 2.2	Pathogen: clinical or host-associated	CDC	NULL	USA	NULL
746	Enteritidis	PRJNA230403	CDC	Contig	172147	4692053	48	SKESA v. 2.2	Pathogen: clinical or host-associated	CDC	NULL	USA	NULL
747	Newport	PRJNA230403	CDC	Contig	401946	4730856	34	SKESA v. 2.2	Pathogen: clinical or host-associated	CDC	NULL	USA	NULL
748	Javiana	PRJNA230403	CDC	Contig	295611	4540694	32	SKESA v. 2.2	Pathogen: clinical or host-associated	CDC	NULL	USA	NULL
749	Braenderup	PRJNA230403	CDC	Contig	125481	4669753	68	SKESA v. 2.2	Pathogen: clinical or host-associated	CDC	NULL	USA	NULL
750	Mississippi	PRJNA230403	CDC	Contig	125052	4592843	75	SKESA v. 2.2	Pathogen: clinical or host-associated	CDC	NULL	USA	NULL
751	Braenderup	PRJNA230403	CDC	Contig	496718	4674851	27	SKESA v. 2.2	Pathogen: clinical or host-associated	CDC	NULL	USA	NULL
752	Newport	PRJNA230403	CDC	Contig	102239	4777741	100	SKESA v. 2.2	Pathogen: clinical or host-associated	CDC	NULL	USA	NULL
753	Javiana	PRJNA230403	CDC	Contig	271648	4538810	39	SKESA v. 2.2	Pathogen: clinical or host-associated	CDC	NULL	USA	NULL
754	I 1,4,[5],12:i:-	PRJNA230403	CDC	Contig	219278	4891196	44	SKESA v. 2.2	Pathogen: clinical or host-associated	CDC	NULL	USA	NULL
755	Enteritidis	PRJNA230403	CDC	Contig	478498	4693050	25	SKESA v. 2.2	Pathogen: clinical or host-associated	CDC	NULL	USA	NULL
756	Newport	PRJNA230403	CDC	Contig	644131	4729407	28	SKESA v. 2.2	Pathogen: clinical or host-associated	CDC	NULL	USA	NULL
757	Mississippi	PRJNA230403	CDC	Contig	203535	4623923	43	SKESA v. 2.2	Pathogen: clinical or host-associated	CDC	NULL	USA	NULL
758	Enteritidis	PRJNA230403	CDC	Contig	225725	4691773	52	SKESA v. 2.2	Pathogen: clinical or host-associated	CDC	NULL	USA	NULL
759	Newport	PRJNA230403	CDC	Contig	375238	4724640	33	SKESA v. 2.2	Pathogen: clinical or host-associated	CDC	NULL	USA	NULL
760	Newport	PRJNA230403	CDC	Contig	104376	4724636	91	SKESA v. 2.2	Pathogen: clinical or host-associated	CDC	NULL	USA	NULL
761	Bareilly	PRJNA230403	CDC	Contig	251437	4813176	52	SKESA v. 2.2	Pathogen: clinical or host-associated	CDC	NULL	USA	NULL
762	Berta	PRJNA230403	CDC	Contig	380131	4814139	34	SKESA v. 2.2	Pathogen: clinical or host-associated	CDC	NULL	USA	NULL
763	Mississippi	PRJNA230403	CDC	Contig	189746	4648744	62	SKESA v. 2.2	Pathogen: clinical or host-associated	CDC	NULL	USA	NULL
764	I 1,4,[5],12:i:-	PRJNA230403	CDC	Contig	200036	4901738	39	SKESA v. 2.2	Pathogen: clinical or host-associated	CDC	NULL	USA	NULL
765	Saintpaul	PRJNA230403	CDC	Contig	315901	4952946	32	SKESA v. 2.2	Pathogen: clinical or host-associated	CDC	NULL	USA	NULL
766	Saintpaul	PRJNA230403	CDC	Contig	165162	4793020	65	SKESA v. 2.2	Pathogen: clinical or host-associated	CDC	NULL	USA	NULL
767	Bareilly	PRJNA230403	CDC	Contig	143505	4836414	81	SKESA v. 2.2	Pathogen: clinical or host-associated	CDC	NULL	USA	NULL
768	Newport	PRJNA230403	CDC	Contig	321912	4752211	46	SKESA v. 2.2	Pathogen: clinical or host-associated	CDC	NULL	USA	NULL
769	Agona	PRJNA230403	CDC	Contig	126133	4807503	74	SKESA v. 2.2	Pathogen: clinical or host-associated	CDC	NULL	USA	NULL
770	Enteritidis	PRJNA230403	CDC	Contig	375805	4735588	27	SKESA v. 2.2	Pathogen: clinical or host-associated	CDC	NULL	USA	NULL
771	Enteritidis	PRJNA230403	CDC	Contig	56698	4669318	165	SKESA v. 2.2	Pathogen: clinical or host-associated	CDC	NULL	USA	NULL
772	Javiana	PRJNA230403	CDC	Contig	175969	4648519	60	SKESA v. 2.2	Pathogen: clinical or host-associated	CDC	NULL	USA	NULL
773	Newport	PRJNA230403	CDC	Contig	457516	4730466	35	SKESA v. 2.2	Pathogen: clinical or host-associated	CDC	NULL	USA	NULL
774	I 1,4,[5],12:i:-	PRJNA230403	CDC	Contig	61809	4977602	142	SKESA v. 2.2	Pathogen: clinical or host-associated	CDC	NULL	USA	NULL
775	I 1,4,[5],12:i:-	PRJNA230403	CDC	Contig	49733	4868896	174	SKESA v. 2.2	Pathogen: clinical or host-associated	CDC	NULL	USA	NULL
776	Enteritidis	PRJNA230403	CDC	Contig	291096	4692844	37	SKESA v. 2.2	Pathogen: clinical or host-associated	CDC	NULL	USA	NULL
777	Mississippi	PRJNA230403	CDC	Contig	212167	4599205	42	SKESA v. 2.2	Pathogen: clinical or host-associated	CDC	NULL	USA	NULL
778	Newport	PRJNA230403	CDC	Contig	221829	4728066	44	SKESA v. 2.2	Pathogen: clinical or host-associated	CDC	NULL	USA	NULL
779	Newport	PRJNA230403	CDC	Contig	140444	4723697	61	SKESA v. 2.2	Pathogen: clinical or host-associated	CDC	NULL	USA	NULL
780	Newport	PRJNA230403	CDC	Contig	372687	4729361	34	SKESA v. 2.2	Pathogen: clinical or host-associated	CDC	NULL	USA	NULL
781	Newport	PRJNA230403	CDC	Contig	381359	4729651	39	SKESA v. 2.2	Pathogen: clinical or host-associated	CDC	NULL	USA	NULL
782	Newport	PRJNA230403	CDC	Contig	324018	4729191	37	SKESA v. 2.2	Pathogen: clinical or host-associated	CDC	NULL	USA	NULL
783	Norwich	PRJNA230403	CDC	Contig	220306	4812270	48	SKESA v. 2.2	Pathogen: clinical or host-associated	CDC	NULL	USA	NULL
784	Newport	PRJNA230403	CDC	Contig	407875	4730150	26	SKESA v. 2.2	Pathogen: clinical or host-associated	CDC	NULL	USA	NULL
785	Javiana	PRJNA230403	CDC	Contig	363714	4608970	49	SKESA v. 2.2	Pathogen: clinical or host-associated	CDC	NULL	USA	NULL
786	Enteritidis	PRJNA230403	CDC	Contig	168569	4721210	69	SKESA v. 2.2	Pathogen: clinical or host-associated	CDC	NULL	USA	NULL
787	Javiana	PRJNA230403	CDC	Contig	197675	4756771	52	SKESA v. 2.2	Pathogen: clinical or host-associated	CDC	NULL	USA	NULL
788	I 1,4,[5],12:i:-	PRJNA230403	CDC	Contig	282346	4955543	50	SKESA v. 2.2	Pathogen: clinical or host-associated	CDC	NULL	USA	NULL
789	I 1,4,[5],12:b:-	PRJNA230403	CDC	Contig	260033	4776997	34	SKESA v. 2.2	Pathogen: clinical or host-associated	CDC	NULL	USA	NULL
790	Typhimurium	PRJNA230403	CDC	Contig	191426	4730026	63	SKESA v. 2.2	Pathogen: clinical or host-associated	CDC	NULL	USA	NULL
791	Newport	PRJNA230403	CDC	Contig	321480	4728577	34	SKESA v. 2.2	Pathogen: clinical or host-associated	CDC	NULL	USA	NULL
792	Mississippi	PRJNA230403	CDC	Contig	202247	4599541	46	SKESA v. 2.2	Pathogen: clinical or host-associated	CDC	NULL	USA	NULL
793	Newport	PRJNA230403	CDC	Contig	383214	4812329	36	SKESA v. 2.2	Pathogen: clinical or host-associated	CDC	NULL	USA	NULL
794	Thompson	PRJNA230403	CDC	Contig	120205	4651380	79	SKESA v. 2.2	Pathogen: clinical or host-associated	CDC	NULL	USA	NULL
795	I 1,4,[5],12:i:-	PRJNA230403	CDC	Contig	181856	4979209	63	SKESA v. 2.2	Pathogen: clinical or host-associated	CDC	NULL	USA	NULL
796	Enteritidis	PRJNA230403	CDC	Contig	478740	4726426	23	SKESA v. 2.2	Pathogen: clinical or host-associated	CDC	NULL	USA	NULL
797	Newport	PRJNA230403	CDC	Contig	625331	4727362	32	SKESA v. 2.2	Pathogen: clinical or host-associated	CDC	NULL	USA	NULL
798	Enteritidis	PRJNA230403	CDC	Contig	91860	4678480	112	SKESA v. 2.2	Pathogen: clinical or host-associated	CDC	NULL	USA	NULL
799	Braenderup	PRJNA230403	CDC	Contig	36778	4636930	215	SKESA v. 2.2	Pathogen: clinical or host-associated	CDC	NULL	USA	NULL
800	Newport	PRJNA230403	CDC	Contig	112863	4720694	89	SKESA v. 2.2	Pathogen: clinical or host-associated	CDC	NULL	USA	NULL
801	Newport	PRJNA230403	CDC	Contig	677611	4729998	35	SKESA v. 2.2	Pathogen: clinical or host-associated	CDC	NULL	USA	NULL
802	Mississippi	PRJNA230403	CDC	Contig	227928	4682500	45	SKESA v. 2.2	Pathogen: clinical or host-associated	CDC	NULL	USA	NULL
803	Cerro	PRJNA292666	FDA	Contig	55383	4622878	172	SKESA v. 2.2	Pathogen: environmental/food/other	USDA-FSIS	2018	USA:PA	animal-cattle-dairy cow
804	Norwich	PRJNA230403	CDC	Contig	254681	4868588	40	SKESA v. 2.2	Pathogen: clinical or host-associated	CDC	NULL	USA	NULL
805	Cerro	PRJNA292666	FDA	Contig	67145	4609818	125	SKESA v. 2.2	Pathogen: environmental/food/other	USDA-FSIS	2018	USA:VT	animal-cattle-dairy cow
806	Javiana	PRJNA230403	CDC	Contig	724844	4664162	29	SKESA v. 2.2	Pathogen: clinical or host-associated	CDC	NULL	USA	NULL
807	Newport	PRJNA230403	CDC	Contig	406289	4730857	28	SKESA v. 2.2	Pathogen: clinical or host-associated	CDC	NULL	USA	NULL
808	Norwich	PRJNA230403	CDC	Contig	83578	4837211	109	SKESA v. 2.2	Pathogen: clinical or host-associated	CDC	NULL	USA	NULL
809	Enteritidis	PRJNA230403	CDC	Contig	83010	4676536	129	SKESA v. 2.2	Pathogen: clinical or host-associated	CDC	NULL	USA	NULL
810	Oranienburg	PRJNA230403	CDC	Contig	132031	4587549	86	SKESA v. 2.2	Pathogen: clinical or host-associated	CDC	NULL	USA	NULL
811	Newport	PRJNA230403	CDC	Contig	648455	4726817	24	SKESA v. 2.2	Pathogen: clinical or host-associated	CDC	NULL	USA	NULL
812	Litchfield	PRJNA230403	CDC	Contig	49427	4969817	212	SKESA v. 2.2	Pathogen: clinical or host-associated	CDC	NULL	USA	NULL
813	Mbandaka	PRJNA230403	CDC	Contig	47834	4724567	176	SKESA v. 2.2	Pathogen: clinical or host-associated	CDC	NULL	USA	NULL
814	Newport	PRJNA230403	CDC	Contig	723691	4730379	22	SKESA v. 2.2	Pathogen: clinical or host-associated	CDC	NULL	USA	NULL
815	Oranienburg	PRJNA242847	FDA	Contig	379559	4620927	33	SKESA v. 2.2	Pathogen: environmental/food/other	USDA-FSIS	2018	USA:TX	comminuted beef
816	Newport	PRJNA230403	CDC	Contig	677604	4730198	27	SKESA v. 2.2	Pathogen: clinical or host-associated	CDC	NULL	USA	NULL
817	Newport	PRJNA230403	CDC	Contig	728990	4733073	28	SKESA v. 2.2	Pathogen: clinical or host-associated	CDC	NULL	USA	NULL
818	Newport	PRJNA230403	CDC	Contig	249515	4721967	46	SKESA v. 2.2	Pathogen: clinical or host-associated	CDC	NULL	USA	NULL
819	Enteritidis	PRJNA230403	CDC	Contig	376308	4691517	30	SKESA v. 2.2	Pathogen: clinical or host-associated	CDC	NULL	USA	NULL
820	Typhimurium	PRJNA230403	CDC	Contig	222566	4978189	59	SKESA v. 2.2	Pathogen: clinical or host-associated	CDC	NULL	USA	NULL
821	Newport	PRJNA230403	CDC	Contig	380688	4730523	37	SKESA v. 2.2	Pathogen: clinical or host-associated	CDC	NULL	USA	NULL
822	Mbandaka	PRJNA230403	CDC	Contig	446369	4680734	23	SKESA v. 2.2	Pathogen: clinical or host-associated	CDC	NULL	USA	NULL
823	Thompson	PRJNA230403	CDC	Contig	77566	4715629	109	SKESA v. 2.2	Pathogen: clinical or host-associated	CDC	NULL	USA	NULL
824	Typhimurium	PRJNA230403	CDC	Contig	68042	4906159	122	SKESA v. 2.2	Pathogen: clinical or host-associated	CDC	NULL	USA	NULL
825	Montevideo	PRJNA230403	CDC	Contig	207874	4708107	47	SKESA v. 2.2	Pathogen: clinical or host-associated	CDC	NULL	USA	NULL
826	Enteritidis	PRJNA230403	CDC	Contig	478498	4726122	22	SKESA v. 2.2	Pathogen: clinical or host-associated	CDC	NULL	USA	NULL
827	Javiana	PRJNA230403	CDC	Contig	385202	4677431	24	SKESA v. 2.2	Pathogen: clinical or host-associated	CDC	NULL	USA	NULL
828	Typhimurium	PRJNA230403	CDC	Contig	163832	4816434	53	SKESA v. 2.2	Pathogen: clinical or host-associated	CDC	NULL	USA	NULL
829	I 1,4,[5],12:i:-	PRJNA230403	CDC	Contig	36483	4898008	222	SKESA v. 2.2	Pathogen: clinical or host-associated	CDC	NULL	USA	NULL
830	Javiana	PRJNA230403	CDC	Contig	457202	4588042	23	SKESA v. 2.2	Pathogen: clinical or host-associated	CDC	NULL	USA	NULL
831	Berta	PRJNA230403	CDC	Contig	76240	4744499	127	SKESA v. 2.2	Pathogen: clinical or host-associated	CDC	NULL	USA	NULL
832	Newport	PRJNA230403	CDC	Contig	259013	4800897	42	SKESA v. 2.2	Pathogen: clinical or host-associated	CDC	NULL	USA	NULL
833	I 1,4,[5],12:i:-	PRJNA230403	CDC	Contig	95801	4984410	94	SKESA v. 2.2	Pathogen: clinical or host-associated	CDC	NULL	USA	NULL
834	Newport	PRJNA230403	CDC	Contig	380928	4730008	34	SKESA v. 2.2	Pathogen: clinical or host-associated	CDC	NULL	USA	NULL
835	Mbandaka	PRJNA230403	CDC	Contig	50115	4674306	163	SKESA v. 2.2	Pathogen: clinical or host-associated	CDC	NULL	USA	NULL
836	Javiana	PRJNA230403	CDC	Contig	289495	4548624	51	SKESA v. 2.2	Pathogen: clinical or host-associated	CDC	NULL	USA	NULL
837	Newport	PRJNA230403	CDC	Contig	107092	4622780	77	SKESA v. 2.2	Pathogen: clinical or host-associated	CDC	NULL	USA	NULL
838	Typhimurium	PRJNA230403	CDC	Contig	225554	4887040	67	SKESA v. 2.2	Pathogen: clinical or host-associated	CDC	NULL	USA	NULL
839	Newport	PRJNA230403	CDC	Contig	371199	4859131	38	SKESA v. 2.2	Pathogen: clinical or host-associated	CDC	NULL	USA	NULL
840	Infantis	PRJNA230403	CDC	Contig	133852	4736080	73	SKESA v. 2.2	Pathogen: clinical or host-associated	CDC	NULL	USA	NULL
841	I 1,4,[5],12:i:-	PRJNA230403	CDC	Contig	68929	5001550	146	SKESA v. 2.2	Pathogen: clinical or host-associated	CDC	NULL	USA	NULL
842	Newport	PRJNA230403	CDC	Contig	466795	4833310	41	SKESA v. 2.2	Pathogen: clinical or host-associated	CDC	NULL	USA	NULL
843	Newport	PRJNA230403	CDC	Contig	353936	4724981	38	SKESA v. 2.2	Pathogen: clinical or host-associated	CDC	NULL	USA	NULL
844	Newport	PRJNA230403	CDC	Contig	211001	4850845	54	SKESA v. 2.2	Pathogen: clinical or host-associated	CDC	NULL	USA	NULL
845	Newport	PRJNA230403	CDC	Contig	375353	4728674	40	SKESA v. 2.2	Pathogen: clinical or host-associated	CDC	NULL	USA	NULL
846	Newport	PRJNA230403	CDC	Contig	401577	4722959	36	SKESA v. 2.2	Pathogen: clinical or host-associated	CDC	NULL	USA	NULL
847	Newport	PRJNA230403	CDC	Contig	723691	4725891	30	SKESA v. 2.2	Pathogen: clinical or host-associated	CDC	NULL	USA	NULL
848	Enteritidis	PRJNA230403	CDC	Contig	174793	4687368	56	SKESA v. 2.2	Pathogen: clinical or host-associated	CDC	NULL	USA	NULL
849	Typhimurium	PRJNA230403	CDC	Contig	47282	4728691	176	SKESA v. 2.2	Pathogen: clinical or host-associated	CDC	NULL	USA	NULL
850	Infantis	PRJNA230403	CDC	Contig	45076	4715407	208	SKESA v. 2.2	Pathogen: clinical or host-associated	CDC	NULL	USA	NULL
851	Berta	PRJNA230403	CDC	Contig	45961	4720722	222	SKESA v. 2.2	Pathogen: clinical or host-associated	CDC	NULL	USA	NULL
852	Infantis	PRJNA230403	CDC	Contig	56375	4754437	155	SKESA v. 2.2	Pathogen: clinical or host-associated	CDC	NULL	USA	NULL
853	Javiana	PRJNA230403	CDC	Contig	154899	4543706	52	SKESA v. 2.2	Pathogen: clinical or host-associated	CDC	NULL	USA	NULL
854	Newport	PRJNA230403	CDC	Contig	401577	4727983	39	SKESA v. 2.2	Pathogen: clinical or host-associated	CDC	NULL	USA	NULL
855	Infantis	PRJNA230403	CDC	Contig	39250	4922345	272	SKESA v. 2.2	Pathogen: clinical or host-associated	CDC	NULL	USA	NULL
856	Mississippi	PRJNA230403	CDC	Contig	94847	4631618	103	SKESA v. 2.2	Pathogen: clinical or host-associated	CDC	NULL	USA	NULL
857	Braenderup	PRJNA230403	CDC	Contig	62333	4639160	146	SKESA v. 2.2	Pathogen: clinical or host-associated	CDC	NULL	USA	NULL
858	Saintpaul	PRJNA230403	CDC	Contig	79460	4706843	117	SKESA v. 2.2	Pathogen: clinical or host-associated	CDC	NULL	USA	NULL
859	Newport	PRJNA230403	CDC	Contig	236777	4808102	42	SKESA v. 2.2	Pathogen: clinical or host-associated	CDC	NULL	USA	NULL
860	Enteritidis	PRJNA230403	CDC	Contig	438748	4693112	29	SKESA v. 2.2	Pathogen: clinical or host-associated	CDC	NULL	USA	NULL
861	Thompson	PRJNA230403	CDC	Contig	446875	4755613	24	SKESA v. 2.2	Pathogen: clinical or host-associated	CDC	NULL	USA	NULL
862	Newport	PRJNA230403	CDC	Contig	419079	4651009	35	SKESA v. 2.2	Pathogen: clinical or host-associated	CDC	NULL	USA	NULL
863	Newport	PRJNA230403	CDC	Contig	341089	4946511	34	SKESA v. 2.2	Pathogen: clinical or host-associated	CDC	NULL	USA	NULL
864	Norwich	PRJNA230403	CDC	Contig	57455	4834964	153	SKESA v. 2.2	Pathogen: clinical or host-associated	CDC	NULL	USA	NULL
865	Newport	PRJNA230403	CDC	Contig	292644	4730621	37	SKESA v. 2.2	Pathogen: clinical or host-associated	CDC	NULL	USA	NULL
866	Heidelberg	PRJNA230403	CDC	Contig	203434	4922997	44	SKESA v. 2.2	Pathogen: clinical or host-associated	CDC	NULL	USA	NULL
867	I 1,4,[5],12:b:-	PRJNA230403	CDC	Contig	62022	5048246	190	SKESA v. 2.2	Pathogen: clinical or host-associated	CDC	NULL	USA	NULL
868	Uganda	PRJNA230403	CDC	Contig	646779	4676800	20	SKESA v. 2.2	Pathogen: clinical or host-associated	CDC	NULL	USA	NULL
869	Typhimurium	PRJNA242847	FDA	Contig	113427	4961417	88	SKESA v. 2.2	Pathogen: environmental/food/other	USDA-FSIS	2018	USA:CA	comminuted beef
870	Meleagridis	PRJNA242847	FDA	Contig	94529	4845062	118	SKESA v. 2.2	Pathogen: environmental/food/other	USDA-FSIS	2018	USA:ID	product-raw-intact-beef
871	Montevideo	PRJNA230403	CDC	Contig	120050	4655762	88	SKESA v. 2.2	Pathogen: clinical or host-associated	CDC	NULL	USA	NULL
872	Newport	PRJNA230403	CDC	Contig	142611	4737390	65	SKESA v. 2.2	Pathogen: clinical or host-associated	CDC	NULL	USA	NULL
873	Typhimurium	PRJNA230403	CDC	Contig	208512	4844072	55	SKESA v. 2.2	Pathogen: clinical or host-associated	CDC	NULL	USA	NULL
874	Newport	PRJNA230403	CDC	Contig	405258	4764357	37	SKESA v. 2.2	Pathogen: clinical or host-associated	CDC	NULL	USA	NULL
875	Typhimurium	PRJNA230403	CDC	Contig	149856	4932466	67	SKESA v. 2.2	Pathogen: clinical or host-associated	CDC	NULL	USA	NULL
876	Heidelberg	PRJNA230403	CDC	Contig	98806	5205157	106	SKESA v. 2.2	Pathogen: clinical or host-associated	CDC	NULL	USA	NULL
877	Enteritidis	PRJNA230403	CDC	Contig	238995	4723386	50	SKESA v. 2.2	Pathogen: clinical or host-associated	CDC	NULL	USA	NULL
878	Newport	PRJNA230403	CDC	Contig	248212	4764447	46	SKESA v. 2.2	Pathogen: clinical or host-associated	CDC	NULL	USA	NULL
879	Typhimurium	PRJNA230403	CDC	Contig	223581	5039879	51	SKESA v. 2.2	Pathogen: clinical or host-associated	CDC	NULL	USA	NULL
880	Enteritidis	PRJNA230403	CDC	Contig	172462	4635639	61	SKESA v. 2.2	Pathogen: clinical or host-associated	CDC	NULL	USA	NULL
881	Infantis	PRJNA230403	CDC	Contig	48220	4960907	209	SKESA v. 2.2	Pathogen: clinical or host-associated	CDC	NULL	USA	NULL
882	Heidelberg	PRJNA230403	CDC	Contig	46152	4840498	208	SKESA v. 2.2	Pathogen: clinical or host-associated	CDC	NULL	USA	NULL
883	Newport	PRJNA230403	CDC	Contig	372906	4847873	48	SKESA v. 2.2	Pathogen: clinical or host-associated	CDC	NULL	USA	NULL
884	Newport	PRJNA230403	CDC	Contig	405258	4729758	33	SKESA v. 2.2	Pathogen: clinical or host-associated	CDC	NULL	USA	NULL
885	Newport	PRJNA230403	CDC	Contig	115839	4724675	73	SKESA v. 2.2	Pathogen: clinical or host-associated	CDC	NULL	USA	NULL
886	Newport	PRJNA230403	CDC	Contig	371208	4725740	23	SKESA v. 2.2	Pathogen: clinical or host-associated	CDC	NULL	USA	NULL
887	Infantis	PRJNA230403	CDC	Contig	375572	4768448	35	SKESA v. 2.2	Pathogen: clinical or host-associated	CDC	NULL	USA	NULL
888	Newport	PRJNA230403	CDC	Contig	496244	4853815	28	SKESA v. 2.2	Pathogen: clinical or host-associated	CDC	NULL	USA	NULL
889	Dublin	PRJNA230403	CDC	Contig	58194	4971278	153	SKESA v. 2.2	Pathogen: clinical or host-associated	CDC	NULL	USA	NULL
890	Newport	PRJNA230403	CDC	Contig	263749	4723717	39	SKESA v. 2.2	Pathogen: clinical or host-associated	CDC	NULL	USA	NULL
891	Newport	PRJNA230403	CDC	Contig	723691	4731111	25	SKESA v. 2.2	Pathogen: clinical or host-associated	CDC	NULL	USA	NULL
892	Javiana	PRJNA230403	CDC	Contig	280300	4680722	35	SKESA v. 2.2	Pathogen: clinical or host-associated	CDC	NULL	USA	NULL
893	Mississippi	PRJNA230403	CDC	Contig	100198	4642065	107	SKESA v. 2.2	Pathogen: clinical or host-associated	CDC	NULL	USA	NULL
894	Lubbock	PRJNA242847	FDA	Contig	139047	4942420	107	SKESA v. 2.2	Pathogen: environmental/food/other	USDA-FSIS	2018	USA:TX	product-raw-intact-beef
895	Typhimurium	PRJNA230403	CDC	Contig	180115	4711503	48	SKESA v. 2.2	Pathogen: clinical or host-associated	CDC	NULL	USA	NULL
896	Enteritidis	PRJNA230403	CDC	Contig	58195	4683267	170	SKESA v. 2.2	Pathogen: clinical or host-associated	CDC	NULL	USA	NULL
897	Enteritidis	PRJNA230403	CDC	Contig	139659	4685744	75	SKESA v. 2.2	Pathogen: clinical or host-associated	CDC	NULL	USA	NULL
898	I 1,4,[5],12:i:-	PRJNA230403	CDC	Contig	72588	4922856	134	SKESA v. 2.2	Pathogen: clinical or host-associated	CDC	NULL	USA	NULL
899	Enteritidis	PRJNA230403	CDC	Contig	89165	4676553	107	SKESA v. 2.2	Pathogen: clinical or host-associated	CDC	NULL	USA	NULL
900	I 1,4,[5],12:i:-	PRJNA230403	CDC	Contig	115384	4940016	88	SKESA v. 2.2	Pathogen: clinical or host-associated	CDC	NULL	USA	NULL
901	Mbandaka	PRJNA242847	FDA	Contig	235125	4690713	44	SKESA v. 2.2	Pathogen: environmental/food/other	USDA-FSIS	2018	USA:TX	comminuted beef
902	Newport	PRJNA230403	CDC	Contig	454938	4731088	32	SKESA v. 2.2	Pathogen: clinical or host-associated	CDC	NULL	USA	NULL
903	Javiana	PRJNA230403	CDC	Contig	647584	4666001	24	SKESA v. 2.2	Pathogen: clinical or host-associated	CDC	NULL	USA	NULL
904	Mississippi	PRJNA230403	CDC	Contig	82543	4679093	116	SKESA v. 2.2	Pathogen: clinical or host-associated	CDC	NULL	USA	NULL
905	Javiana	PRJNA230403	CDC	Contig	341307	4618840	25	SKESA v. 2.2	Pathogen: clinical or host-associated	CDC	NULL	USA	NULL
906	Javiana	PRJNA230403	CDC	Contig	640340	4619347	24	SKESA v. 2.2	Pathogen: clinical or host-associated	CDC	NULL	USA	NULL
907	Typhimurium	PRJNA230403	CDC	Contig	45587	4817856	203	SKESA v. 2.2	Pathogen: clinical or host-associated	CDC	NULL	USA	NULL
908	Montevideo	PRJNA230403	CDC	Contig	95489	4524095	81	SKESA v. 2.2	Pathogen: clinical or host-associated	CDC	NULL	USA	NULL
909	Newport	PRJNA230403	CDC	Contig	230948	4804275	55	SKESA v. 2.2	Pathogen: clinical or host-associated	CDC	NULL	USA	NULL
910	Javiana	PRJNA230403	CDC	Contig	176095	4696837	60	SKESA v. 2.2	Pathogen: clinical or host-associated	CDC	NULL	USA	NULL
911	Typhimurium	PRJNA230403	CDC	Contig	213777	5023432	62	SKESA v. 2.2	Pathogen: clinical or host-associated	CDC	NULL	USA	NULL
912	Uganda	PRJNA230403	CDC	Contig	397645	4632245	34	SKESA v. 2.2	Pathogen: clinical or host-associated	CDC	NULL	USA	NULL
913	Saintpaul	PRJNA230403	CDC	Contig	113910	4803363	75	SKESA v. 2.2	Pathogen: clinical or host-associated	CDC	NULL	USA	NULL
914	Enteritidis	PRJNA230403	CDC	Contig	127239	4712709	98	SKESA v. 2.2	Pathogen: clinical or host-associated	CDC	NULL	USA	NULL
915	Typhimurium	PRJNA230403	CDC	Contig	275208	4695668	39	SKESA v. 2.2	Pathogen: clinical or host-associated	CDC	NULL	USA	NULL
916	Enteritidis	PRJNA230403	CDC	Contig	406452	4704722	34	SKESA v. 2.2	Pathogen: clinical or host-associated	CDC	NULL	USA	NULL
917	I 1,4,[5],12:i:-	PRJNA230403	CDC	Contig	282835	4957942	46	SKESA v. 2.2	Pathogen: clinical or host-associated	CDC	NULL	USA	NULL
918	Cerro	PRJNA242847	FDA	Contig	175818	4693987	56	SKESA v. 2.2	Pathogen: environmental/food/other	USDA-FSIS	2018	USA:TX	comminuted beef
919	Newport	PRJNA230403	CDC	Contig	376223	4800880	39	SKESA v. 2.2	Pathogen: clinical or host-associated	CDC	NULL	USA	NULL
920	Enteritidis	PRJNA230403	CDC	Contig	438662	4692515	25	SKESA v. 2.2	Pathogen: clinical or host-associated	CDC	NULL	USA	NULL
921	I 1,4,[5],12:i:-	PRJNA230403	CDC	Contig	278344	4962443	52	SKESA v. 2.2	Pathogen: clinical or host-associated	CDC	NULL	USA	NULL
922	Newport	PRJNA230403	CDC	Contig	685828	4791666	39	SKESA v. 2.2	Pathogen: clinical or host-associated	CDC	NULL	USA	NULL
923	Newport	PRJNA230403	CDC	Contig	443368	4860333	36	SKESA v. 2.2	Pathogen: clinical or host-associated	CDC	NULL	USA	NULL
924	Oranienburg	PRJNA230403	CDC	Contig	216046	4781589	49	SKESA v. 2.2	Pathogen: clinical or host-associated	CDC	NULL	USA	NULL
925	Muenchen	PRJNA230403	CDC	Contig	379816	4647504	28	SKESA v. 2.2	Pathogen: clinical or host-associated	CDC	NULL	USA	NULL
926	Newport	PRJNA230403	CDC	Contig	97757	4818196	101	SKESA v. 2.2	Pathogen: clinical or host-associated	CDC	NULL	USA	NULL
927	Enteritidis	PRJNA230403	CDC	Contig	406326	4693126	33	SKESA v. 2.2	Pathogen: clinical or host-associated	CDC	NULL	USA	NULL
928	Heidelberg	PRJNA230403	CDC	Contig	82434	4767637	120	SKESA v. 2.2	Pathogen: clinical or host-associated	CDC	NULL	USA	NULL
929	Javiana	PRJNA230403	CDC	Contig	363803	4547707	35	SKESA v. 2.2	Pathogen: clinical or host-associated	CDC	NULL	USA	NULL
930	Newport	PRJNA230403	CDC	Contig	571727	5014414	37	SKESA v. 2.2	Pathogen: clinical or host-associated	CDC	NULL	USA	NULL
931	Oranienburg	PRJNA230403	CDC	Contig	273577	4722860	39	SKESA v. 2.2	Pathogen: clinical or host-associated	CDC	NULL	USA	NULL
932	Oranienburg	PRJNA230403	CDC	Contig	58942	4652917	156	SKESA v. 2.2	Pathogen: clinical or host-associated	CDC	NULL	USA	NULL
933	Javiana	PRJNA230403	CDC	Contig	83547	4669948	120	SKESA v. 2.2	Pathogen: clinical or host-associated	CDC	NULL	USA	NULL
934	Enteritidis	PRJNA230403	CDC	Contig	152377	4687288	73	SKESA v. 2.2	Pathogen: clinical or host-associated	CDC	NULL	USA	NULL
935	Enteritidis	PRJNA230403	CDC	Contig	93030	4678587	100	SKESA v. 2.2	Pathogen: clinical or host-associated	CDC	NULL	USA	NULL
936	Newport	PRJNA230403	CDC	Contig	704669	4727208	28	SKESA v. 2.2	Pathogen: clinical or host-associated	CDC	NULL	USA	NULL
937	Newport	PRJNA230403	CDC	Contig	204327	4863455	60	SKESA v. 2.2	Pathogen: clinical or host-associated	CDC	NULL	USA	NULL
938	Typhimurium	PRJNA230403	CDC	Contig	53503	4949414	197	SKESA v. 2.2	Pathogen: clinical or host-associated	CDC	NULL	USA	NULL
939	Newport	PRJNA230403	CDC	Contig	64602	4712040	130	SKESA v. 2.2	Pathogen: clinical or host-associated	CDC	NULL	USA	NULL
940	Typhimurium	PRJNA230403	CDC	Contig	250669	4793685	53	SKESA v. 2.2	Pathogen: clinical or host-associated	CDC	NULL	USA	NULL
941	Enteritidis	PRJNA230403	CDC	Contig	53583	4654168	184	SKESA v. 2.2	Pathogen: clinical or host-associated	CDC	NULL	USA	NULL
942	Oranienburg	PRJNA230403	CDC	Contig	414823	4927745	33	SKESA v. 2.2	Pathogen: clinical or host-associated	CDC	NULL	USA	NULL
943	Enteritidis	PRJNA230403	CDC	Contig	454080	4702186	27	SKESA v. 2.2	Pathogen: clinical or host-associated	CDC	NULL	USA	NULL
944	I 1,4,[5],12:i:-	PRJNA230403	CDC	Contig	282835	5042791	52	SKESA v. 2.2	Pathogen: clinical or host-associated	CDC	NULL	USA	NULL
945	Thompson	PRJNA230403	CDC	Contig	410978	4854439	32	SKESA v. 2.2	Pathogen: clinical or host-associated	CDC	NULL	USA	NULL
946	I 1,4,[5],12:i:-	PRJNA230403	CDC	Contig	244151	5023315	59	SKESA v. 2.2	Pathogen: clinical or host-associated	CDC	NULL	USA	NULL
947	Newport	PRJNA230403	CDC	Contig	65275	4800336	151	SKESA v. 2.2	Pathogen: clinical or host-associated	CDC	NULL	USA	NULL
948	Infantis	PRJNA230403	CDC	Contig	194508	5021473	71	SKESA v. 2.2	Pathogen: clinical or host-associated	CDC	NULL	USA	NULL
949	Enteritidis	PRJNA230403	CDC	Contig	489739	4736193	29	SKESA v. 2.2	Pathogen: clinical or host-associated	CDC	NULL	USA	NULL
950	Enteritidis	PRJNA230403	CDC	Contig	318519	4692776	28	SKESA v. 2.2	Pathogen: clinical or host-associated	CDC	NULL	USA	NULL
951	Lubbock	PRJNA242847	FDA	Contig	176119	5077169	84	SKESA v. 2.2	Pathogen: environmental/food/other	USDA-FSIS	2019	USA:TX	product-raw-intact-beef
952	Mississippi	PRJNA230403	CDC	Contig	94850	4644230	92	SKESA v. 2.2	Pathogen: clinical or host-associated	CDC	NULL	USA	NULL
953	Enteritidis	PRJNA230403	CDC	Contig	478789	4726833	20	SKESA v. 2.2	Pathogen: clinical or host-associated	CDC	NULL	USA	NULL
954	Newport	PRJNA230403	CDC	Contig	200575	4722913	46	SKESA v. 2.2	Pathogen: clinical or host-associated	CDC	NULL	USA	NULL
955	Newport	PRJNA230403	CDC	Contig	323567	4728918	42	SKESA v. 2.2	Pathogen: clinical or host-associated	CDC	NULL	USA	NULL
956	Typhimurium	PRJNA230403	CDC	Contig	184331	4859742	63	SKESA v. 2.2	Pathogen: clinical or host-associated	CDC	NULL	USA	NULL
957	Thompson	PRJNA230403	CDC	Contig	438195	4740080	24	SKESA v. 2.2	Pathogen: clinical or host-associated	CDC	NULL	USA	NULL
958	Newport	PRJNA230403	CDC	Contig	728964	4982217	34	SKESA v. 2.2	Pathogen: clinical or host-associated	CDC	NULL	USA	NULL
959	I 1,4,[5],12:i:-	PRJNA230403	CDC	Contig	218786	4982316	72	SKESA v. 2.2	Pathogen: clinical or host-associated	CDC	NULL	USA	NULL
960	Typhimurium	PRJNA230403	CDC	Contig	281918	4717236	41	SKESA v. 2.2	Pathogen: environmental/food/other	MD	2019-02-22	USA:MD	stool
961	Enteritidis	PRJNA230403	CDC	Contig	60249	4674011	164	SKESA v. 2.2	Pathogen: clinical or host-associated	CDC	NULL	USA	NULL
962	Thompson	PRJNA230403	CDC	Contig	180490	4783271	57	SKESA v. 2.2	Pathogen: clinical or host-associated	CDC	NULL	USA	NULL
963	Newport	PRJNA230403	CDC	Contig	322557	4885501	45	SKESA v. 2.2	Pathogen: clinical or host-associated	CDC	NULL	USA	NULL
964	Muenster	PRJNA230403	CDC	Contig	391615	4642021	29	SKESA v. 2.2	Pathogen: clinical or host-associated	CDC	NULL	USA	NULL
965	Enteritidis	PRJNA230403	CDC	Contig	96335	4682189	92	SKESA v. 2.2	Pathogen: clinical or host-associated	CDC	NULL	USA	NULL
966	Typhimurium	PRJNA230403	CDC	Contig	82221	4866513	136	SKESA v. 2.2	Pathogen: clinical or host-associated	CDC	NULL	USA	NULL
967	Cerro	PRJNA292666	FDA	Contig	168447	4634474	55	SKESA v. 2.2	Pathogen: environmental/food/other	USDA-FSIS	2019	USA:CO	animal-cattle-dairy cow
968	Enteritidis	PRJNA230403	CDC	Contig	478474	4635302	19	SKESA v. 2.2	Pathogen: clinical or host-associated	CDC	NULL	USA	NULL
969	Enteritidis	PRJNA230403	CDC	Contig	375856	4634602	24	SKESA v. 2.2	Pathogen: clinical or host-associated	CDC	NULL	USA	NULL
970	Braenderup	PRJNA230403	CDC	Contig	443604	4794564	43	SKESA v. 2.2	Pathogen: clinical or host-associated	CDC	NULL	USA	NULL
971	Norwich	PRJNA230403	CDC	Contig	89681	4875429	114	SKESA v. 2.2	Pathogen: clinical or host-associated	CDC	NULL	USA	NULL
972	Braenderup	PRJNA230403	CDC	Contig	645443	4732772	25	SKESA v. 2.2	Pathogen: clinical or host-associated	CDC	NULL	USA	NULL
973	Montevideo	PRJNA230403	CDC	Contig	44168	4685179	207	SKESA v. 2.2	Pathogen: clinical or host-associated	CDC	NULL	USA	NULL
974	Cerro	PRJNA292666	FDA	Contig	85456	4608659	97	SKESA v. 2.2	Pathogen: environmental/food/other	USDA-FSIS	2019	USA:PA	animal-cattle-dairy cow
975	Enteritidis	PRJNA230403	CDC	Contig	228530	4724110	43	SKESA v. 2.2	Pathogen: clinical or host-associated	CDC	NULL	USA	NULL
976	Newport	PRJNA230403	CDC	Contig	440758	4825613	29	SKESA v. 2.2	Pathogen: clinical or host-associated	CDC	NULL	USA	NULL
977	Infantis	PRJNA230403	CDC	Contig	171282	4793414	60	SKESA v. 2.2	Pathogen: clinical or host-associated	CDC	NULL	USA	NULL
978	Newport	PRJNA230403	CDC	Contig	377162	4818978	34	SKESA v. 2.2	Pathogen: clinical or host-associated	CDC	NULL	USA	NULL
979	Enteritidis	PRJNA230403	CDC	Contig	136549	4763230	79	SKESA v. 2.2	Pathogen: clinical or host-associated	CDC	NULL	USA	NULL
980	Enteritidis	PRJNA230403	CDC	Contig	227880	4691122	55	SKESA v. 2.2	Pathogen: clinical or host-associated	CDC	NULL	USA	NULL
981	Infantis	PRJNA230403	CDC	Contig	197235	4659207	53	SKESA v. 2.2	Pathogen: clinical or host-associated	CDC	NULL	USA	NULL
982	Enteritidis	PRJNA230403	CDC	Contig	105734	4682170	80	SKESA v. 2.2	Pathogen: clinical or host-associated	CDC	NULL	USA	NULL
983	I 1,4,[5],12:i:-	PRJNA230403	CDC	Contig	76946	4937585	115	SKESA v. 2.2	Pathogen: clinical or host-associated	CDC	NULL	USA	NULL
984	I 1,4,[5],12:b:-	PRJNA230403	CDC	Contig	95112	4661177	91	SKESA v. 2.2	Pathogen: clinical or host-associated	CDC	NULL	USA	NULL
985	Heidelberg	PRJNA230403	CDC	Contig	71010	4733216	133	SKESA v. 2.2	Pathogen: clinical or host-associated	CDC	NULL	USA	NULL
986	Newport	PRJNA230403	CDC	Contig	443574	4700513	23	SKESA v. 2.2	Pathogen: clinical or host-associated	CDC	NULL	USA	NULL
987	Typhimurium	PRJNA230403	CDC	Contig	282543	5042256	59	SKESA v. 2.2	Pathogen: clinical or host-associated	CDC	NULL	USA	NULL
988	Enteritidis	PRJNA230403	CDC	Contig	478499	4725357	29	SKESA v. 2.2	Pathogen: clinical or host-associated	CDC	NULL	USA	NULL
989	Javiana	PRJNA230403	CDC	Contig	409434	4638674	24	SKESA v. 2.2	Pathogen: clinical or host-associated	CDC	NULL	USA	NULL
990	Enteritidis	PRJNA230403	CDC	Contig	151957	4720281	70	SKESA v. 2.2	Pathogen: clinical or host-associated	CDC	NULL	USA	NULL
991	Newport	PRJNA230403	CDC	Contig	503995	4860006	40	SKESA v. 2.2	Pathogen: clinical or host-associated	CDC	NULL	USA	NULL
992	Newport	PRJNA230403	CDC	Contig	122762	4800203	74	SKESA v. 2.2	Pathogen: clinical or host-associated	CDC	NULL	USA	NULL
993	Newport	PRJNA230403	CDC	Contig	170702	4906603	70	SKESA v. 2.2	Pathogen: clinical or host-associated	CDC	NULL	USA	NULL
994	Enteritidis	PRJNA230403	CDC	Contig	471606	4727028	30	SKESA v. 2.2	Pathogen: clinical or host-associated	CDC	NULL	USA	NULL
995	Cerro	PRJNA242847	FDA	Contig	163902	4846165	72	SKESA v. 2.2	Pathogen: environmental/food/other	USDA-FSIS	2019	USA:AZ	product-raw-intact-beef
996	Thompson	PRJNA230403	CDC	Contig	218795	4826742	51	SKESA v. 2.2	Pathogen: clinical or host-associated	CDC	NULL	USA	NULL
997	Javiana	PRJNA230403	CDC	Contig	690545	4690893	22	SKESA v. 2.2	Pathogen: clinical or host-associated	CDC	NULL	USA	NULL
998	Braenderup	PRJNA230403	CDC	Contig	496516	4817618	34	SKESA v. 2.2	Pathogen: clinical or host-associated	CDC	NULL	USA	NULL
999	Enteritidis	PRJNA230403	CDC	Contig	478498	4691797	24	SKESA v. 2.2	Pathogen: clinical or host-associated	CDC	NULL	USA	NULL
1000	Dublin	PRJNA230403	CDC	Contig	92533	4858873	95	SKESA v. 2.2	Pathogen: clinical or host-associated	CDC	NULL	USA	NULL
1001	Braenderup	PRJNA230403	CDC	Contig	83410	4614365	103	SKESA v. 2.2	Pathogen: clinical or host-associated	CDC	NULL	USA	NULL
1002	Infantis	PRJNA230403	CDC	Contig	397893	4577226	29	SKESA v. 2.2	Pathogen: clinical or host-associated	CDC	NULL	USA	NULL
1003	Muenchen	PRJNA230403	CDC	Contig	76558	5053009	137	SKESA v. 2.2	Pathogen: clinical or host-associated	CDC	NULL	USA	NULL
1004	Agona	PRJNA230403	CDC	Contig	347994	4788135	49	SKESA v. 2.2	Pathogen: clinical or host-associated	CDC	NULL	USA	NULL
1005	Poona	PRJNA230403	CDC	Contig	103528	4546402	91	SKESA v. 2.2	Pathogen: clinical or host-associated	CDC	NULL	USA	NULL
1006	Thompson	PRJNA230403	CDC	Contig	154856	4612915	56	SKESA v. 2.2	Pathogen: clinical or host-associated	CDC	NULL	USA	NULL
1007	Newport	PRJNA230403	CDC	Contig	63865	4802707	142	SKESA v. 2.2	Pathogen: clinical or host-associated	CDC	NULL	USA	NULL
1008	Muenchen	PRJNA230403	CDC	Contig	142771	4742727	87	SKESA v. 2.2	Pathogen: clinical or host-associated	CDC	NULL	USA	NULL
1009	Oranienburg	PRJNA230403	CDC	Contig	237695	4670646	47	SKESA v. 2.2	Pathogen: clinical or host-associated	CDC	NULL	USA	NULL
1010	Panama	PRJNA230403	CDC	Contig	68475	4534214	117	SKESA v. 2.2	Pathogen: clinical or host-associated	CDC	NULL	USA	NULL
1011	Cerro	PRJNA292666	FDA	Contig	81749	4627607	106	SKESA v. 2.2	Pathogen: environmental/food/other	USDA-FSIS	2019	USA:PA	animal-cattle-dairy cow
1012	Infantis	PRJNA230403	CDC	Contig	84973	4622108	108	SKESA v. 2.2	Pathogen: clinical or host-associated	CDC	NULL	USA	NULL
1013	Montevideo	PRJNA230403	CDC	Contig	319728	4853797	32	SKESA v. 2.2	Pathogen: clinical or host-associated	CDC	NULL	USA	NULL
1014	Enteritidis	PRJNA230403	CDC	Contig	477585	4704584	29	SKESA v. 2.2	Pathogen: clinical or host-associated	CDC	NULL	USA	NULL
1015	I 1,4,[5],12:i:-	PRJNA230403	CDC	Contig	282825	5106380	58	SKESA v. 2.2	Pathogen: clinical or host-associated	CDC	NULL	USA	NULL
1016	I 1,4,[5],12:i:-	PRJNA230403	CDC	Contig	213775	4868202	53	SKESA v. 2.2	Pathogen: clinical or host-associated	CDC	NULL	USA	NULL
1017	Enteritidis	PRJNA230403	CDC	Contig	284087	4726232	35	SKESA v. 2.2	Pathogen: clinical or host-associated	CDC	NULL	USA	NULL
1018	Typhimurium	PRJNA230403	CDC	Contig	88469	4835986	116	SKESA v. 2.2	Pathogen: clinical or host-associated	CDC	NULL	USA	NULL
1019	Newport	PRJNA230403	CDC	Contig	598615	4762914	47	SKESA v. 2.2	Pathogen: clinical or host-associated	CDC	NULL	USA	NULL
1020	Newport	PRJNA230403	CDC	Contig	80244	4820048	116	SKESA v. 2.2	Pathogen: clinical or host-associated	CDC	NULL	USA	NULL
1021	Javiana	PRJNA230403	CDC	Contig	385202	4615333	28	SKESA v. 2.2	Pathogen: clinical or host-associated	CDC	NULL	USA	NULL
1022	Enteritidis	PRJNA230403	CDC	Contig	85413	4685710	109	SKESA v. 2.2	Pathogen: clinical or host-associated	CDC	NULL	USA	NULL
1023	Newport	PRJNA230403	CDC	Contig	44148	4802761	236	SKESA v. 2.2	Pathogen: clinical or host-associated	CDC	NULL	USA	NULL
1024	Typhimurium	PRJNA230403	CDC	Contig	191425	4844814	57	SKESA v. 2.2	Pathogen: clinical or host-associated	CDC	NULL	USA	NULL
1025	Newport	PRJNA230403	CDC	Contig	73412	4715836	130	SKESA v. 2.2	Pathogen: clinical or host-associated	CDC	NULL	USA	NULL
1026	Enteritidis	PRJNA230403	CDC	Contig	187570	4718469	46	SKESA v. 2.2	Pathogen: clinical or host-associated	CDC	NULL	USA	NULL
1027	Bareilly	PRJNA230403	CDC	Contig	149593	4831414	60	SKESA v. 2.2	Pathogen: clinical or host-associated	CDC	NULL	USA	NULL
1028	Newport	PRJNA230403	CDC	Contig	424799	4727032	31	SKESA v. 2.2	Pathogen: clinical or host-associated	CDC	NULL	USA	NULL
1029	Typhimurium	PRJNA230403	CDC	Contig	90454	4831837	111	SKESA v. 2.2	Pathogen: clinical or host-associated	CDC	NULL	USA	NULL
1030	Muenchen	PRJNA230403	CDC	Contig	700512	4746372	19	SKESA v. 2.2	Pathogen: clinical or host-associated	CDC	NULL	USA	NULL
1031	Newport	PRJNA230403	CDC	Contig	447078	4724967	28	SKESA v. 2.2	Pathogen: clinical or host-associated	CDC	NULL	USA	NULL
1032	Newport	PRJNA230403	CDC	Contig	221768	4729634	36	SKESA v. 2.2	Pathogen: clinical or host-associated	CDC	NULL	USA	NULL
1033	Newport	PRJNA230403	CDC	Contig	496451	4726447	36	SKESA v. 2.2	Pathogen: clinical or host-associated	CDC	NULL	USA	NULL
1034	Cerro	PRJNA242847	FDA	Contig	135609	4520135	68	SKESA v. 2.2	Pathogen: environmental/food/other	USDA-FSIS	2018	USA:NE	comminuted beef
1035	Infantis	PRJNA230403	CDC	Contig	75353	4994562	151	SKESA v. 2.2	Pathogen: clinical or host-associated	CDC	NULL	USA	NULL
1036	Newport	PRJNA230403	CDC	Contig	267451	4832977	54	SKESA v. 2.2	Pathogen: clinical or host-associated	CDC	NULL	USA	NULL
1037	Newport	PRJNA230403	CDC	Contig	466674	4852904	33	SKESA v. 2.2	Pathogen: clinical or host-associated	CDC	NULL	USA	NULL
1038	Muenchen	PRJNA230403	CDC	Contig	484779	4701570	24	SKESA v. 2.2	Pathogen: clinical or host-associated	CDC	NULL	USA	NULL
1039	Newport	PRJNA230403	CDC	Contig	466674	4863272	41	SKESA v. 2.2	Pathogen: clinical or host-associated	CDC	NULL	USA	NULL
1040	Saintpaul	PRJNA230403	CDC	Contig	705636	4705915	20	SKESA v. 2.2	Pathogen: clinical or host-associated	CDC	NULL	USA	NULL
1041	Thompson	PRJNA230403	CDC	Contig	332019	4832868	36	SKESA v. 2.2	Pathogen: clinical or host-associated	CDC	NULL	USA	NULL
1042	Newport	PRJNA230403	CDC	Contig	308132	4729834	45	SKESA v. 2.2	Pathogen: clinical or host-associated	CDC	NULL	USA	NULL
1043	Typhimurium	PRJNA230403	CDC	Contig	223581	4943377	70	SKESA v. 2.2	Pathogen: clinical or host-associated	CDC	NULL	USA	NULL
1044	Enteritidis	PRJNA230403	CDC	Contig	96262	4677758	93	SKESA v. 2.2	Pathogen: clinical or host-associated	CDC	NULL	USA	NULL
1045	I 1,4,[5],12:i:-	PRJNA230403	CDC	Contig	185983	4975501	65	SKESA v. 2.2	Pathogen: clinical or host-associated	CDC	NULL	USA	NULL
1046	Anatum	PRJNA230403	CDC	Contig	220277	4632604	40	SKESA v. 2.2	Pathogen: clinical or host-associated	CDC	NULL	USA	NULL
1047	Typhimurium	PRJNA230403	CDC	Contig	276437	4803148	47	SKESA v. 2.2	Pathogen: clinical or host-associated	CDC	NULL	USA	NULL
1048	Newport	PRJNA230403	CDC	Contig	40246	4698026	210	SKESA v. 2.2	Pathogen: clinical or host-associated	CDC	NULL	USA	NULL
1049	Enteritidis	PRJNA230403	CDC	Contig	127081	4687351	71	SKESA v. 2.2	Pathogen: clinical or host-associated	CDC	NULL	USA	NULL
1050	Typhimurium	PRJNA230403	CDC	Contig	57749	4788400	148	SKESA v. 2.2	Pathogen: clinical or host-associated	CDC	NULL	USA	NULL
1051	Newport	PRJNA230403	CDC	Contig	61843	4718411	119	SKESA v. 2.2	Pathogen: clinical or host-associated	CDC	NULL	USA	NULL
1052	Enteritidis	PRJNA230403	CDC	Contig	65809	4692915	147	SKESA v. 2.2	Pathogen: clinical or host-associated	CDC	NULL	USA	NULL
1053	Enteritidis	PRJNA230403	CDC	Contig	277017	4723987	48	SKESA v. 2.2	Pathogen: clinical or host-associated	CDC	NULL	USA	NULL
1054	I 1,4,[5],12:i:-	PRJNA230403	CDC	Contig	58886	4874255	154	SKESA v. 2.2	Pathogen: clinical or host-associated	CDC	NULL	USA	NULL
1055	Typhimurium	PRJNA230403	CDC	Contig	184847	4837750	77	SKESA v. 2.2	Pathogen: clinical or host-associated	CDC	NULL	USA	NULL
1056	Berta	PRJNA230403	CDC	Contig	101180	4692948	88	SKESA v. 2.2	Pathogen: clinical or host-associated	CDC	NULL	USA	NULL
1057	Braenderup	PRJNA230403	CDC	Contig	50127	4622427	185	SKESA v. 2.2	Pathogen: clinical or host-associated	CDC	NULL	USA	NULL
1058	Typhimurium	PRJNA230403	CDC	Contig	225555	4931805	49	SKESA v. 2.2	Pathogen: clinical or host-associated	CDC	NULL	USA	NULL
1059	Enteritidis	PRJNA230403	CDC	Contig	61733	4664077	153	SKESA v. 2.2	Pathogen: clinical or host-associated	CDC	NULL	USA	NULL
1060	Enteritidis	PRJNA230403	CDC	Contig	478725	4726863	26	SKESA v. 2.2	Pathogen: clinical or host-associated	CDC	NULL	USA	NULL
1061	Enteritidis	PRJNA230403	CDC	Contig	89589	4719366	100	SKESA v. 2.2	Pathogen: clinical or host-associated	CDC	NULL	USA	NULL
1062	Newport	PRJNA230403	CDC	Contig	38893	4781527	229	SKESA v. 2.2	Pathogen: clinical or host-associated	CDC	NULL	USA	NULL
1063	Enteritidis	PRJNA230403	CDC	Contig	325709	4687043	40	SKESA v. 2.2	Pathogen: clinical or host-associated	CDC	NULL	USA	NULL
1064	Newport	PRJNA230403	CDC	Contig	58973	4700805	137	SKESA v. 2.2	Pathogen: clinical or host-associated	CDC	NULL	USA	NULL
1065	Enteritidis	PRJNA230403	CDC	Contig	239096	4690636	40	SKESA v. 2.2	Pathogen: clinical or host-associated	CDC	NULL	USA	NULL
1066	Infantis	PRJNA230403	CDC	Contig	61177	4954752	171	SKESA v. 2.2	Pathogen: clinical or host-associated	CDC	NULL	USA	NULL
1067	Mississippi	PRJNA230403	CDC	Contig	168073	4763874	63	SKESA v. 2.2	Pathogen: clinical or host-associated	CDC	NULL	USA	NULL
1068	Senftenberg	PRJNA292666	FDA	Contig	151084	4756713	68	SKESA v. 2.2	Pathogen: environmental/food/other	USDA-FSIS	2018	USA:CA	animal-cattle-dairy cow
1069	Newport	PRJNA230403	CDC	Contig	728640	4752045	26	SKESA v. 2.2	Pathogen: clinical or host-associated	CDC	NULL	USA	NULL
1070	Newport	PRJNA230403	CDC	Contig	454756	4725575	33	SKESA v. 2.2	Pathogen: clinical or host-associated	CDC	NULL	USA	NULL
1071	Kentucky	PRJNA292661	FDA	Contig	148203	5010255	101	SKESA v. 2.2	Pathogen: environmental/food/other	FDA	2017	USA:IA	Ground Beef
1072	Newport	PRJNA230403	CDC	Contig	205415	4855291	69	SKESA v. 2.2	Pathogen: clinical or host-associated	CDC	NULL	USA	NULL
1073	Muenchen	PRJNA230403	CDC	Contig	152522	4977511	67	SKESA v. 2.2	Pathogen: clinical or host-associated	CDC	NULL	USA	NULL
1074	Newport	PRJNA230403	CDC	Contig	664940	4731912	22	SKESA v. 2.2	Pathogen: clinical or host-associated	CDC	NULL	USA	NULL
1075	Infantis	PRJNA230403	CDC	Contig	332888	4645960	33	SKESA v. 2.2	Pathogen: clinical or host-associated	CDC	NULL	USA	NULL
1076	Oranienburg	PRJNA230403	CDC	Contig	83050	4745320	142	SKESA v. 2.2	Pathogen: clinical or host-associated	CDC	NULL	USA	NULL
1077	Newport	PRJNA230403	CDC	Contig	273876	4724932	43	SKESA v. 2.2	Pathogen: clinical or host-associated	CDC	NULL	USA	NULL
1078	Cerro	PRJNA242847	FDA	Contig	210383	4789755	58	SKESA v. 2.2	Pathogen: environmental/food/other	USDA-FSIS	2018	USA:KS	comminuted beef
1079	Muenchen	PRJNA230403	CDC	Contig	128964	4757755	75	SKESA v. 2.2	Pathogen: clinical or host-associated	CDC	NULL	USA	NULL
1080	Panama	PRJNA230403	CDC	Contig	116910	5041693	126	SKESA v. 2.2	Pathogen: clinical or host-associated	CDC	NULL	USA	NULL
1081	I 1,4,[5],12:i:-	PRJNA230403	CDC	Contig	41580	4956398	222	SKESA v. 2.2	Pathogen: clinical or host-associated	CDC	NULL	USA	NULL
1082	Newport	PRJNA230403	CDC	Contig	110105	4689077	67	SKESA v. 2.2	Pathogen: clinical or host-associated	CDC	NULL	USA	NULL
1083	Mbandaka	PRJNA230403	CDC	Contig	322340	4704829	32	SKESA v. 2.2	Pathogen: clinical or host-associated	CDC	NULL	USA	NULL
1084	Javiana	PRJNA230403	CDC	Contig	127967	4541201	73	SKESA v. 2.2	Pathogen: clinical or host-associated	CDC	NULL	USA	NULL
1085	Newport	PRJNA230403	CDC	Contig	63720	4789018	143	SKESA v. 2.2	Pathogen: clinical or host-associated	CDC	NULL	USA	NULL
1086	Newport	PRJNA230403	CDC	Contig	704669	4730621	25	SKESA v. 2.2	Pathogen: clinical or host-associated	CDC	NULL	USA	NULL
1087	Newport	PRJNA230403	CDC	Contig	167231	4816790	70	SKESA v. 2.2	Pathogen: clinical or host-associated	CDC	NULL	USA	NULL
1088	Newport	PRJNA230403	CDC	Contig	677604	4726511	21	SKESA v. 2.2	Pathogen: clinical or host-associated	CDC	NULL	USA	NULL
1089	Newport	PRJNA230403	CDC	Contig	162329	4747585	73	SKESA v. 2.2	Pathogen: clinical or host-associated	CDC	NULL	USA	NULL
1090	Mississippi	PRJNA230403	CDC	Contig	194668	4704274	57	SKESA v. 2.2	Pathogen: clinical or host-associated	CDC	NULL	USA	NULL
1091	Enteritidis	PRJNA230403	CDC	Contig	96461	4708302	92	SKESA v. 2.2	Pathogen: clinical or host-associated	CDC	NULL	USA	NULL
1092	Mississippi	PRJNA230403	CDC	Contig	137199	4682207	79	SKESA v. 2.2	Pathogen: clinical or host-associated	CDC	NULL	USA	NULL
1093	Newport	PRJNA230403	CDC	Contig	723691	4732229	30	SKESA v. 2.2	Pathogen: clinical or host-associated	CDC	NULL	USA	NULL
1094	Typhimurium	PRJNA230403	CDC	Contig	284436	5151675	60	SKESA v. 2.2	Pathogen: clinical or host-associated	CDC	NULL	USA	NULL
1095	Newport	PRJNA230403	CDC	Contig	370355	4728688	30	SKESA v. 2.2	Pathogen: clinical or host-associated	CDC	NULL	USA	NULL
1096	Newport	PRJNA230403	CDC	Contig	504039	4729627	32	SKESA v. 2.2	Pathogen: clinical or host-associated	CDC	NULL	USA	NULL
1097	Poona	PRJNA292666	FDA	Contig	91151	4544991	107	SKESA v. 2.2	Pathogen: environmental/food/other	USDA-FSIS	2018	USA:AZ	animal-cattle-beef cow
1098	Newport	PRJNA230403	CDC	Contig	113137	4719202	69	SKESA v. 2.2	Pathogen: clinical or host-associated	CDC	NULL	USA	NULL
1099	I 1,4,[5],12:i:-	PRJNA230403	CDC	Contig	109290	5000075	103	SKESA v. 2.2	Pathogen: clinical or host-associated	CDC	NULL	USA	NULL
1100	Panama	PRJNA230403	CDC	Contig	235244	4597515	43	SKESA v. 2.2	Pathogen: clinical or host-associated	CDC	NULL	USA	NULL
1101	Newport	PRJNA230403	CDC	Contig	324346	4742780	37	SKESA v. 2.2	Pathogen: clinical or host-associated	CDC	NULL	USA	NULL
1102	Newport	PRJNA230403	CDC	Contig	93018	4712990	100	SKESA v. 2.2	Pathogen: clinical or host-associated	CDC	NULL	USA	NULL
1103	Mississippi	PRJNA230403	CDC	Contig	123474	4621099	81	SKESA v. 2.2	Pathogen: clinical or host-associated	CDC	NULL	USA	NULL
1104	Newport	PRJNA230403	CDC	Contig	405258	4729141	31	SKESA v. 2.2	Pathogen: clinical or host-associated	CDC	NULL	USA	NULL
1105	Thompson	PRJNA230403	CDC	Contig	396308	4701824	24	SKESA v. 2.2	Pathogen: clinical or host-associated	CDC	NULL	USA	NULL
1106	Newport	PRJNA230403	CDC	Contig	466674	4862829	49	SKESA v. 2.2	Pathogen: clinical or host-associated	CDC	NULL	USA	NULL
1107	Norwich	PRJNA230403	CDC	Contig	122635	4857576	82	SKESA v. 2.2	Pathogen: clinical or host-associated	CDC	NULL	USA	NULL
1108	Braenderup	PRJNA230403	CDC	Contig	226576	4672107	44	SKESA v. 2.2	Pathogen: clinical or host-associated	CDC	NULL	USA	NULL
1109	Typhimurium	PRJNA230403	CDC	Contig	98891	4821336	101	SKESA v. 2.2	Pathogen: clinical or host-associated	CDC	NULL	USA	NULL
1110	Enteritidis	PRJNA230403	CDC	Contig	438669	4693030	28	SKESA v. 2.2	Pathogen: clinical or host-associated	CDC	NULL	USA	NULL
1111	Thompson	PRJNA230403	CDC	Contig	159408	4658598	50	SKESA v. 2.2	Pathogen: clinical or host-associated	CDC	NULL	USA	NULL
1112	Infantis	PRJNA230403	CDC	Contig	112818	4947265	102	SKESA v. 2.2	Pathogen: clinical or host-associated	CDC	NULL	USA	NULL
1113	I 1,4,[5],12:i:-	PRJNA230403	CDC	Contig	188588	4854297	57	SKESA v. 2.2	Pathogen: clinical or host-associated	CDC	NULL	USA	NULL
1114	Newport	PRJNA230403	CDC	Contig	618730	4741387	35	SKESA v. 2.2	Pathogen: clinical or host-associated	CDC	NULL	USA	NULL
1115	Newport	PRJNA230403	CDC	Contig	92965	4718415	93	SKESA v. 2.2	Pathogen: clinical or host-associated	CDC	NULL	USA	NULL
1116	Muenchen	PRJNA230403	CDC	Contig	153054	4954876	47	SKESA v. 2.2	Pathogen: clinical or host-associated	CDC	NULL	USA	NULL
1117	Newport	PRJNA230403	CDC	Contig	376216	4795741	30	SKESA v. 2.2	Pathogen: clinical or host-associated	CDC	NULL	USA	NULL
1118	Newport	PRJNA230403	CDC	Contig	68213	4719465	145	SKESA v. 2.2	Pathogen: clinical or host-associated	CDC	NULL	USA	NULL
1119	Newport	PRJNA230403	CDC	Contig	723691	4731624	28	SKESA v. 2.2	Pathogen: environmental/food/other	AZ	2018-09-28	USA:AZ	NULL
1120	Newport	PRJNA230403	CDC	Contig	82680	4722402	103	SKESA v. 2.2	Pathogen: clinical or host-associated	CDC	NULL	USA	NULL
1121	Mississippi	PRJNA230403	CDC	Contig	227819	4687968	50	SKESA v. 2.2	Pathogen: clinical or host-associated	CDC	NULL	USA	NULL
1122	Dublin	PRJNA230403	CDC	Contig	161899	4964163	62	SKESA v. 2.2	Pathogen: clinical or host-associated	CDC	NULL	USA	NULL
1123	Newport	PRJNA230403	CDC	Contig	200593	4723604	49	SKESA v. 2.2	Pathogen: clinical or host-associated	CDC	NULL	USA	NULL
1124	Norwich	PRJNA230403	CDC	Contig	220306	4885856	53	SKESA v. 2.2	Pathogen: clinical or host-associated	CDC	NULL	USA	NULL
1125	Enteritidis	PRJNA230403	CDC	Contig	406326	4692192	37	SKESA v. 2.2	Pathogen: clinical or host-associated	CDC	NULL	USA	NULL
1126	Uganda	PRJNA242847	FDA	Contig	728194	4698998	21	SKESA v. 2.2	Pathogen: environmental/food/other	USDA-FSIS	2018	USA:TX	comminuted beef
1127	Typhimurium	PRJNA230403	CDC	Contig	188097	4981503	72	SKESA v. 2.2	Pathogen: clinical or host-associated	CDC	NULL	USA	NULL
1128	Give	PRJNA230403	CDC	Contig	334153	4568981	37	SKESA v. 2.2	Pathogen: clinical or host-associated	CDC	NULL	USA	NULL
1129	Newport	PRJNA230403	CDC	Contig	88786	4714222	97	SKESA v. 2.2	Pathogen: clinical or host-associated	CDC	NULL	USA	NULL
1130	Javiana	PRJNA230403	CDC	Contig	84165	4595475	109	SKESA v. 2.2	Pathogen: clinical or host-associated	CDC	NULL	USA	NULL
1131	Javiana	PRJNA230403	CDC	Contig	175184	4666397	74	SKESA v. 2.2	Pathogen: clinical or host-associated	CDC	NULL	USA	NULL
1132	Typhimurium	PRJNA230403	CDC	Contig	257839	4862394	40	SKESA v. 2.2	Pathogen: clinical or host-associated	CDC	NULL	USA	NULL
1133	Berta	PRJNA230403	CDC	Contig	77486	4832926	127	SKESA v. 2.2	Pathogen: clinical or host-associated	CDC	NULL	USA	NULL
1134	Newport	PRJNA230403	CDC	Contig	496541	4730555	34	SKESA v. 2.2	Pathogen: clinical or host-associated	CDC	NULL	USA	NULL
1135	Mississippi	PRJNA230403	CDC	Contig	227603	4630681	48	SKESA v. 2.2	Pathogen: clinical or host-associated	CDC	NULL	USA	NULL
1136	Braenderup	PRJNA230403	CDC	Contig	334563	4805497	36	SKESA v. 2.2	Pathogen: clinical or host-associated	CDC	NULL	USA	NULL
1137	Newport	PRJNA230403	CDC	Contig	321905	4770705	61	SKESA v. 2.2	Pathogen: clinical or host-associated	CDC	NULL	USA	NULL
1138	Typhimurium	PRJNA230403	CDC	Contig	96446	4871835	94	SKESA v. 2.2	Pathogen: clinical or host-associated	CDC	NULL	USA	NULL
1139	Mississippi	PRJNA230403	CDC	Contig	197634	4628255	53	SKESA v. 2.2	Pathogen: clinical or host-associated	CDC	NULL	USA	NULL
1140	Enteritidis	PRJNA230403	CDC	Contig	131964	4681989	81	SKESA v. 2.2	Pathogen: clinical or host-associated	CDC	NULL	USA	NULL
1141	Javiana	PRJNA230403	CDC	Contig	409333	4716816	30	SKESA v. 2.2	Pathogen: clinical or host-associated	CDC	NULL	USA	NULL
1142	Montevideo	PRJNA230403	CDC	Contig	308635	4687042	44	SKESA v. 2.2	Pathogen: clinical or host-associated	CDC	NULL	USA	NULL
1143	Enteritidis	PRJNA230403	CDC	Contig	412519	4692809	30	SKESA v. 2.2	Pathogen: clinical or host-associated	CDC	NULL	USA	NULL
1144	Newport	PRJNA230403	CDC	Contig	431048	4726513	27	SKESA v. 2.2	Pathogen: clinical or host-associated	CDC	NULL	USA	NULL
1145	Enteritidis	PRJNA230403	CDC	Contig	401316	4726283	24	SKESA v. 2.2	Pathogen: clinical or host-associated	CDC	NULL	USA	NULL
1146	Montevideo	PRJNA230403	CDC	Contig	189932	4887083	62	SKESA v. 2.2	Pathogen: clinical or host-associated	CDC	NULL	USA	NULL
1147	Heidelberg	PRJNA230403	CDC	Contig	258072	4718204	41	SKESA v. 2.2	Pathogen: clinical or host-associated	CDC	NULL	USA	NULL
1148	Montevideo	PRJNA242847	FDA	Contig	126080	4594897	61	SKESA v. 2.2	Pathogen: environmental/food/other	USDA-FSIS	2018	USA:SD	product-raw-intact-beef
1149	Newport	PRJNA230403	CDC	Contig	70712	4836691	140	SKESA v. 2.2	Pathogen: clinical or host-associated	CDC	NULL	USA	NULL
1150	Meleagridis	PRJNA242847	FDA	Contig	99569	4868199	108	SKESA v. 2.2	Pathogen: environmental/food/other	USDA-FSIS	2018	USA:WI	comminuted beef
1151	Newport	PRJNA230403	CDC	Contig	176434	4848992	59	SKESA v. 2.2	Pathogen: clinical or host-associated	CDC	NULL	USA	NULL
1152	Newport	PRJNA230403	CDC	Contig	140663	4724455	65	SKESA v. 2.2	Pathogen: clinical or host-associated	CDC	NULL	USA	NULL
1153	Javiana	PRJNA230403	CDC	Contig	372456	4592038	27	SKESA v. 2.2	Pathogen: clinical or host-associated	CDC	NULL	USA	NULL
1154	Newport	PRJNA230403	CDC	Contig	677614	4726232	21	SKESA v. 2.2	Pathogen: clinical or host-associated	CDC	NULL	USA	NULL
1155	Newport	PRJNA230403	CDC	Contig	200575	4724791	44	SKESA v. 2.2	Pathogen: clinical or host-associated	CDC	NULL	USA	NULL
1156	Saintpaul	PRJNA230403	CDC	Contig	84630	4850499	107	SKESA v. 2.2	Pathogen: clinical or host-associated	CDC	NULL	USA	NULL
1157	Newport	PRJNA230403	CDC	Contig	729212	4726392	21	SKESA v. 2.2	Pathogen: clinical or host-associated	CDC	NULL	USA	NULL
1158	Litchfield	PRJNA230403	CDC	Contig	91489	4607756	110	SKESA v. 2.2	Pathogen: clinical or host-associated	CDC	NULL	USA	NULL
1159	Javiana	PRJNA230403	CDC	Contig	394077	4551678	26	SKESA v. 2.2	Pathogen: clinical or host-associated	CDC	NULL	USA	NULL
1160	Newport	PRJNA230403	CDC	Contig	618492	4787567	43	SKESA v. 2.2	Pathogen: clinical or host-associated	CDC	NULL	USA	NULL
1161	Typhimurium	PRJNA230403	CDC	Contig	162378	4762647	65	SKESA v. 2.2	Pathogen: clinical or host-associated	CDC	NULL	USA	NULL
1162	Braenderup	PRJNA230403	CDC	Contig	443835	4808701	32	SKESA v. 2.2	Pathogen: clinical or host-associated	CDC	NULL	USA	NULL
1163	Typhimurium	PRJNA230403	CDC	Contig	178149	4838505	59	SKESA v. 2.2	Pathogen: clinical or host-associated	CDC	NULL	USA	NULL
1164	Newport	PRJNA230403	CDC	Contig	380747	4729628	33	SKESA v. 2.2	Pathogen: clinical or host-associated	CDC	NULL	USA	NULL
1165	Newport	PRJNA230403	CDC	Contig	196963	4724419	49	SKESA v. 2.2	Pathogen: clinical or host-associated	CDC	NULL	USA	NULL
1166	Dublin	PRJNA230403	CDC	Contig	327339	5011759	45	SKESA v. 2.2	Pathogen: clinical or host-associated	CDC	NULL	USA	NULL
1167	Typhimurium	PRJNA230403	CDC	Contig	73391	4831767	135	SKESA v. 2.2	Pathogen: clinical or host-associated	CDC	NULL	USA	NULL
1168	Newport	PRJNA230403	CDC	Contig	136647	4798848	63	SKESA v. 2.2	Pathogen: clinical or host-associated	CDC	NULL	USA	NULL
1169	Typhimurium	PRJNA230403	CDC	Contig	48774	4789918	171	SKESA v. 2.2	Pathogen: clinical or host-associated	CDC	NULL	USA	NULL
1170	Infantis	PRJNA230403	CDC	Contig	332251	4605577	30	SKESA v. 2.2	Pathogen: clinical or host-associated	CDC	NULL	USA	NULL
1171	Typhimurium	PRJNA230403	CDC	Contig	276320	5081889	53	SKESA v. 2.2	Pathogen: clinical or host-associated	CDC	NULL	USA	NULL
1172	Newport	PRJNA230403	CDC	Contig	723691	4728121	31	SKESA v. 2.2	Pathogen: clinical or host-associated	CDC	NULL	USA	NULL
1173	Newport	PRJNA230403	CDC	Contig	608174	4731697	33	SKESA v. 2.2	Pathogen: clinical or host-associated	CDC	NULL	USA	NULL
1174	Schwarzengrund	PRJNA230403	CDC	Contig	169002	4855912	64	SKESA v. 2.2	Pathogen: clinical or host-associated	CDC	NULL	USA	NULL
1175	Newport	PRJNA230403	CDC	Contig	176433	4727432	49	SKESA v. 2.2	Pathogen: clinical or host-associated	CDC	NULL	USA	NULL
1176	Newport	PRJNA230403	CDC	Contig	53797	4708968	184	SKESA v. 2.2	Pathogen: clinical or host-associated	CDC	NULL	USA	NULL
1177	Newport	PRJNA230403	CDC	Contig	34170	4796374	245	SKESA v. 2.2	Pathogen: clinical or host-associated	CDC	NULL	USA	NULL
1178	Newport	PRJNA230403	CDC	Contig	430296	4775719	39	SKESA v. 2.2	Pathogen: clinical or host-associated	CDC	NULL	USA	NULL
1179	Typhimurium	PRJNA230403	CDC	Contig	281130	4770963	42	SKESA v. 2.2	Pathogen: clinical or host-associated	CDC	NULL	USA	NULL
1180	Newport	PRJNA230403	CDC	Contig	63118	4714862	154	SKESA v. 2.2	Pathogen: clinical or host-associated	CDC	NULL	USA	NULL
1181	Typhimurium	PRJNA230403	CDC	Contig	31170	4925229	300	SKESA v. 2.2	Pathogen: clinical or host-associated	CDC	NULL	USA	NULL
1182	Bareilly	PRJNA230403	CDC	Contig	39250	4737232	263	SKESA v. 2.2	Pathogen: clinical or host-associated	CDC	NULL	USA	NULL
1183	Newport	PRJNA230403	CDC	Contig	91521	4756268	144	SKESA v. 2.2	Pathogen: clinical or host-associated	CDC	NULL	USA	NULL
1184	I 1,4,[5],12:i:-	PRJNA230403	CDC	Contig	98863	4950466	93	SKESA v. 2.2	Pathogen: clinical or host-associated	CDC	NULL	USA	NULL
1185	Mbandaka	PRJNA230403	CDC	Contig	475471	4803046	30	SKESA v. 2.2	Pathogen: clinical or host-associated	CDC	NULL	USA	NULL
1186	Newport	PRJNA230403	CDC	Contig	32916	4666562	256	SKESA v. 2.2	Pathogen: clinical or host-associated	CDC	NULL	USA	NULL
1187	Javiana	PRJNA230403	CDC	Contig	682831	4591488	19	SKESA v. 2.2	Pathogen: clinical or host-associated	CDC	NULL	USA	NULL
1188	Oranienburg	PRJNA230403	CDC	Contig	123884	4682015	95	SKESA v. 2.2	Pathogen: clinical or host-associated	CDC	NULL	USA	NULL
1189	Typhimurium	PRJNA230403	CDC	Contig	180791	4887296	63	SKESA v. 2.2	Pathogen: clinical or host-associated	CDC	NULL	USA	NULL
1190	Typhimurium	PRJNA230403	CDC	Contig	225553	4855270	45	SKESA v. 2.2	Pathogen: clinical or host-associated	CDC	NULL	USA	NULL
1191	Infantis	PRJNA230403	CDC	Contig	57910	4983107	180	SKESA v. 2.2	Pathogen: clinical or host-associated	CDC	NULL	USA	NULL
1192	I 1,4,[5],12:i:-	PRJNA230403	CDC	Contig	32560	4885193	248	SKESA v. 2.2	Pathogen: clinical or host-associated	CDC	NULL	USA	NULL
1193	Javiana	PRJNA230403	CDC	Contig	208933	4708483	50	SKESA v. 2.2	Pathogen: clinical or host-associated	CDC	NULL	USA	NULL
1194	Panama	PRJNA230403	CDC	Contig	315870	4525065	31	SKESA v. 2.2	Pathogen: clinical or host-associated	CDC	NULL	USA	NULL
1195	Newport	PRJNA230403	CDC	Contig	677619	4726824	31	SKESA v. 2.2	Pathogen: clinical or host-associated	CDC	NULL	USA	NULL
1196	Newport	PRJNA230403	CDC	Contig	648345	4862279	40	SKESA v. 2.2	Pathogen: clinical or host-associated	CDC	NULL	USA	NULL
1197	I 1,4,[5],12:i:-	PRJNA230403	CDC	Contig	238812	4996826	56	SKESA v. 2.2	Pathogen: clinical or host-associated	CDC	NULL	USA	NULL
1198	Berta	PRJNA230403	CDC	Contig	380131	4767428	28	SKESA v. 2.2	Pathogen: clinical or host-associated	CDC	NULL	USA	NULL
1199	Enteritidis	PRJNA230403	CDC	Contig	91858	4684036	98	SKESA v. 2.2	Pathogen: clinical or host-associated	CDC	NULL	USA	NULL
1200	I 1,4,[5],12:i:-	PRJNA230403	CDC	Contig	61014	4923483	166	SKESA v. 2.2	Pathogen: clinical or host-associated	CDC	NULL	USA	NULL
1201	Braenderup	PRJNA230403	CDC	Contig	90978	4774483	87	SKESA v. 2.2	Pathogen: clinical or host-associated	CDC	NULL	USA	NULL
1202	Newport	PRJNA230403	CDC	Contig	113519	4721388	97	SKESA v. 2.2	Pathogen: clinical or host-associated	CDC	NULL	USA	NULL
1203	Typhimurium	PRJNA230403	CDC	Contig	172141	5092498	77	SKESA v. 2.2	Pathogen: clinical or host-associated	CDC	NULL	USA	NULL
1204	Newport	PRJNA230403	CDC	Contig	690967	4749348	36	SKESA v. 2.2	Pathogen: clinical or host-associated	CDC	NULL	USA	NULL
1205	Newport	PRJNA230403	CDC	Contig	267503	4725902	53	SKESA v. 2.2	Pathogen: clinical or host-associated	CDC	NULL	USA	NULL
1206	Newport	PRJNA230403	CDC	Contig	257786	4726928	35	SKESA v. 2.2	Pathogen: environmental/food/other	NV	2018-11-19	USA:NV	beef
1207	Enteritidis	PRJNA230403	CDC	Contig	330528	4736345	31	SKESA v. 2.2	Pathogen: clinical or host-associated	CDC	NULL	USA	NULL
1208	Oranienburg	PRJNA230403	CDC	Contig	48542	4566746	166	SKESA v. 2.2	Pathogen: clinical or host-associated	CDC	NULL	USA	NULL
1209	Newport	PRJNA230403	CDC	Contig	703212	4726205	33	SKESA v. 2.2	Pathogen: clinical or host-associated	CDC	NULL	USA	NULL
1210	Newport	PRJNA230403	CDC	Contig	568742	4860609	49	SKESA v. 2.2	Pathogen: clinical or host-associated	CDC	NULL	USA	NULL
1211	Newport	PRJNA230403	CDC	Contig	723691	4727499	22	SKESA v. 2.2	Pathogen: clinical or host-associated	CDC	NULL	USA	NULL
1212	Newport	PRJNA230403	CDC	Contig	598590	4663628	16	SKESA v. 2.2	Pathogen: clinical or host-associated	CDC	NULL	USA	NULL
1213	Newport	PRJNA230403	CDC	Contig	677636	4851814	39	SKESA v. 2.2	Pathogen: clinical or host-associated	CDC	NULL	USA	NULL
1214	Muenchen	PRJNA230403	CDC	Contig	97299	5001660	110	SKESA v. 2.2	Pathogen: clinical or host-associated	CDC	NULL	USA	NULL
1215	Typhimurium	PRJNA230403	CDC	Contig	77821	4965009	153	SKESA v. 2.2	Pathogen: clinical or host-associated	CDC	NULL	USA	NULL
1216	Newport	PRJNA230403	CDC	Contig	504038	4727751	29	SKESA v. 2.2	Pathogen: clinical or host-associated	CDC	NULL	USA	NULL
1217	Newport	PRJNA230403	CDC	Contig	185091	4723803	49	SKESA v. 2.2	Pathogen: clinical or host-associated	CDC	NULL	USA	NULL
1218	Typhimurium	PRJNA230403	CDC	Contig	152435	4931914	88	SKESA v. 2.2	Pathogen: clinical or host-associated	CDC	NULL	USA	NULL
1219	Mbandaka	PRJNA230403	CDC	Contig	304013	4806908	35	SKESA v. 2.2	Pathogen: clinical or host-associated	CDC	NULL	USA	NULL
1220	Infantis	PRJNA230403	CDC	Contig	187231	4806466	46	SKESA v. 2.2	Pathogen: clinical or host-associated	CDC	NULL	USA	NULL
1221	Newport	PRJNA230403	CDC	Contig	330589	4729012	43	SKESA v. 2.2	Pathogen: clinical or host-associated	CDC	NULL	USA	NULL
1222	Newport	PRJNA230403	CDC	Contig	401946	4852255	45	SKESA v. 2.2	Pathogen: clinical or host-associated	CDC	NULL	USA	NULL
1223	Newport	PRJNA230403	CDC	Contig	657133	4753069	33	SKESA v. 2.2	Pathogen: clinical or host-associated	CDC	NULL	USA	NULL
1224	Norwich	PRJNA230403	CDC	Contig	172641	4770762	57	SKESA v. 2.2	Pathogen: clinical or host-associated	CDC	NULL	USA	NULL
1225	Typhimurium	PRJNA230403	CDC	Contig	273328	4796102	50	SKESA v. 2.2	Pathogen: clinical or host-associated	CDC	NULL	USA	NULL
1226	I 1,4,[5],12:i:-	PRJNA230403	CDC	Contig	194336	5288705	90	SKESA v. 2.2	Pathogen: clinical or host-associated	CDC	NULL	USA	NULL
1227	Newport	PRJNA230403	CDC	Contig	442771	4797655	24	SKESA v. 2.2	Pathogen: clinical or host-associated	CDC	NULL	USA	NULL
1228	Newport	PRJNA230403	CDC	Contig	308533	4724373	34	SKESA v. 2.2	Pathogen: clinical or host-associated	CDC	NULL	USA	NULL
1229	Infantis	PRJNA230403	CDC	Contig	269483	4770340	38	SKESA v. 2.2	Pathogen: clinical or host-associated	CDC	NULL	USA	NULL
1230	Senftenberg	PRJNA230403	CDC	Contig	439044	4767326	31	SKESA v. 2.2	Pathogen: clinical or host-associated	CDC	NULL	USA	NULL
1231	Newport	PRJNA230403	CDC	Contig	116458	4737050	108	SKESA v. 2.2	Pathogen: clinical or host-associated	CDC	NULL	USA	NULL
1232	Enteritidis	PRJNA230403	CDC	Contig	385986	4692709	26	SKESA v. 2.2	Pathogen: clinical or host-associated	CDC	NULL	USA	NULL
1233	Kentucky	PRJNA230403	CDC	Contig	518577	4719640	27	SKESA v. 2.2	Pathogen: clinical or host-associated	CDC	NULL	USA	NULL
1234	Cerro	PRJNA242847	FDA	Contig	131880	4625917	92	SKESA v. 2.2	Pathogen: environmental/food/other	USDA-FSIS	2018	USA:TX	comminuted beef
1235	Typhimurium	PRJNA230403	CDC	Contig	273330	4893789	44	SKESA v. 2.2	Pathogen: clinical or host-associated	CDC	NULL	USA	NULL
1236	Typhimurium	PRJNA230403	CDC	Contig	102067	4916222	97	SKESA v. 2.2	Pathogen: clinical or host-associated	CDC	NULL	USA	NULL
1237	Javiana	PRJNA230403	CDC	Contig	200340	4515445	50	SKESA v. 2.2	Pathogen: clinical or host-associated	CDC	NULL	USA	NULL
1238	Typhimurium	PRJNA230403	CDC	Contig	212998	4946604	62	SKESA v. 2.2	Pathogen: clinical or host-associated	CDC	NULL	USA	NULL
1239	Newport	PRJNA230403	CDC	Contig	723706	4863191	38	SKESA v. 2.2	Pathogen: clinical or host-associated	CDC	NULL	USA	NULL
1240	Newport	PRJNA230403	CDC	Contig	504039	4731801	33	SKESA v. 2.2	Pathogen: clinical or host-associated	CDC	NULL	USA	NULL
1241	Infantis	PRJNA230403	CDC	Contig	82885	4758781	97	SKESA v. 2.2	Pathogen: clinical or host-associated	CDC	NULL	USA	NULL
1242	Saintpaul	PRJNA230403	CDC	Contig	120509	4770733	85	SKESA v. 2.2	Pathogen: clinical or host-associated	CDC	NULL	USA	NULL
1243	Norwich	PRJNA230403	CDC	Contig	163598	4899264	64	SKESA v. 2.2	Pathogen: clinical or host-associated	CDC	NULL	USA	NULL
1244	Thompson	PRJNA230403	CDC	Contig	411338	4740625	26	SKESA v. 2.2	Pathogen: clinical or host-associated	CDC	NULL	USA	NULL
1245	Saintpaul	PRJNA230403	CDC	Contig	421265	4815942	28	SKESA v. 2.2	Pathogen: clinical or host-associated	CDC	NULL	USA	NULL
1246	I 1,4,[5],12:i:-	PRJNA230403	CDC	Contig	60373	4911795	149	SKESA v. 2.2	Pathogen: clinical or host-associated	CDC	NULL	USA	NULL
1247	I 1,4,[5],12:i:-	PRJNA230403	CDC	Contig	32837	4948122	260	SKESA v. 2.2	Pathogen: clinical or host-associated	CDC	NULL	USA	NULL
1248	Enteritidis	PRJNA230403	CDC	Contig	406451	4726434	32	SKESA v. 2.2	Pathogen: clinical or host-associated	CDC	NULL	USA	NULL
1249	Newport	PRJNA230403	CDC	Contig	187280	4675315	56	SKESA v. 2.2	Pathogen: clinical or host-associated	CDC	NULL	USA	NULL
1250	Newport	PRJNA230403	CDC	Contig	466689	4827418	40	SKESA v. 2.2	Pathogen: clinical or host-associated	CDC	NULL	USA	NULL
1251	Enteritidis	PRJNA230403	CDC	Contig	154676	4892403	63	SKESA v. 2.2	Pathogen: clinical or host-associated	CDC	NULL	USA	NULL
1252	Muenster	PRJNA230403	CDC	Contig	349279	4770221	27	SKESA v. 2.2	Pathogen: clinical or host-associated	CDC	NULL	USA	NULL
1253	Braenderup	PRJNA230403	CDC	Contig	251880	4674933	42	SKESA v. 2.2	Pathogen: clinical or host-associated	CDC	NULL	USA	NULL
1254	Dublin	PRJNA230403	CDC	Contig	82631	4968729	123	SKESA v. 2.2	Pathogen: clinical or host-associated	CDC	NULL	USA	NULL
1255	Newport	PRJNA230403	CDC	Contig	211281	4847358	46	SKESA v. 2.2	Pathogen: clinical or host-associated	CDC	NULL	USA	NULL
1256	Javiana	PRJNA230403	CDC	Contig	375654	4640058	27	SKESA v. 2.2	Pathogen: clinical or host-associated	CDC	NULL	USA	NULL
1257	Enteritidis	PRJNA230403	CDC	Contig	116686	4675780	83	SKESA v. 2.2	Pathogen: clinical or host-associated	CDC	NULL	USA	NULL
1258	Typhimurium	PRJNA230403	CDC	Contig	308669	4896227	50	SKESA v. 2.2	Pathogen: clinical or host-associated	CDC	NULL	USA	NULL
1259	Newport	PRJNA230403	CDC	Contig	371172	4726061	36	SKESA v. 2.2	Pathogen: clinical or host-associated	CDC	NULL	USA	NULL
1260	I 1,4,[5],12:i:-	PRJNA230403	CDC	Contig	278344	4931011	65	SKESA v. 2.2	Pathogen: clinical or host-associated	CDC	NULL	USA	NULL
1261	Anatum	PRJNA230403	CDC	Contig	274729	4788460	32	SKESA v. 2.2	Pathogen: clinical or host-associated	CDC	NULL	USA	NULL
1262	Saintpaul	PRJNA230403	CDC	Contig	156963	4720450	72	SKESA v. 2.2	Pathogen: clinical or host-associated	CDC	NULL	USA	NULL
1263	Infantis	PRJNA230403	CDC	Contig	118145	4591625	76	SKESA v. 2.2	Pathogen: clinical or host-associated	CDC	NULL	USA	NULL
1264	Newport	PRJNA230403	CDC	Contig	723691	4731040	33	SKESA v. 2.2	Pathogen: clinical or host-associated	CDC	NULL	USA	NULL
1265	Saintpaul	PRJNA230403	CDC	Contig	113786	4870694	77	SKESA v. 2.2	Pathogen: clinical or host-associated	CDC	NULL	USA	NULL
1266	Typhimurium	PRJNA230403	CDC	Contig	341384	4882864	45	SKESA v. 2.2	Pathogen: clinical or host-associated	CDC	NULL	USA	NULL
1267	Enteritidis	PRJNA230403	CDC	Contig	264474	4725458	38	SKESA v. 2.2	Pathogen: clinical or host-associated	CDC	NULL	USA	NULL
1268	Infantis	PRJNA230403	CDC	Contig	203759	4962968	56	SKESA v. 2.2	Pathogen: clinical or host-associated	CDC	NULL	USA	NULL
1269	Senftenberg	PRJNA230403	CDC	Contig	190527	4877641	50	SKESA v. 2.2	Pathogen: clinical or host-associated	CDC	NULL	USA	NULL
1270	Enteritidis	PRJNA230403	CDC	Contig	213736	4700251	49	SKESA v. 2.2	Pathogen: clinical or host-associated	CDC	NULL	USA	NULL
1271	Newport	PRJNA230403	CDC	Contig	397011	4623817	29	SKESA v. 2.2	Pathogen: clinical or host-associated	CDC	NULL	USA	NULL
1272	Thompson	PRJNA230403	CDC	Contig	470055	4726151	32	SKESA v. 2.2	Pathogen: clinical or host-associated	CDC	NULL	USA	NULL
1273	Newport	PRJNA230403	CDC	Contig	703129	4618082	14	SKESA v. 2.2	Pathogen: clinical or host-associated	CDC	NULL	USA	NULL
1274	Enteritidis	PRJNA230403	CDC	Contig	284042	4724491	29	SKESA v. 2.2	Pathogen: clinical or host-associated	CDC	NULL	USA	NULL
1275	Reading	PRJNA230403	CDC	Contig	314297	4683574	43	SKESA v. 2.2	Pathogen: clinical or host-associated	CDC	NULL	USA	NULL
1276	Cerro	PRJNA230403	CDC	Contig	225268	4654323	43	SKESA v. 2.2	Pathogen: clinical or host-associated	CDC	NULL	USA	NULL
1277	Thompson	PRJNA230403	CDC	Contig	122776	4692983	78	SKESA v. 2.2	Pathogen: clinical or host-associated	CDC	NULL	USA	NULL
1278	Heidelberg	PRJNA230403	CDC	Contig	52938	4689587	169	SKESA v. 2.2	Pathogen: clinical or host-associated	CDC	NULL	USA	NULL
1279	I 1,4,[5],12:i:-	PRJNA230403	CDC	Contig	282346	5107850	72	SKESA v. 2.2	Pathogen: clinical or host-associated	CDC	NULL	USA	NULL
1280	Uganda	PRJNA242847	FDA	Contig	112656	4634851	95	SKESA v. 2.2	Pathogen: environmental/food/other	USDA-FSIS	2019	USA:TX	comminuted beef
1281	Uganda	PRJNA242847	FDA	Contig	66497	4626046	131	SKESA v. 2.2	Pathogen: environmental/food/other	USDA-FSIS	2019	USA:TX	comminuted beef
1282	Infantis	PRJNA230403	CDC	Contig	376664	4653581	41	SKESA v. 2.2	Pathogen: clinical or host-associated	CDC	NULL	USA	NULL
1283	Cerro	PRJNA242847	FDA	Contig	153951	4833009	71	SKESA v. 2.2	Pathogen: environmental/food/other	USDA-FSIS	2019	USA:KS	product-raw-intact-beef
1284	Mississippi	PRJNA230403	CDC	Contig	207050	4595211	67	SKESA v. 2.2	Pathogen: clinical or host-associated	CDC	NULL	USA	NULL
1285	Typhimurium	PRJNA230403	CDC	Contig	85610	4703847	81	SKESA v. 2.2	Pathogen: clinical or host-associated	CDC	NULL	USA	NULL
1286	Mississippi	PRJNA230403	CDC	Contig	194429	4600531	49	SKESA v. 2.2	Pathogen: clinical or host-associated	CDC	NULL	USA	NULL
1287	Mississippi	PRJNA230403	CDC	Contig	199853	4597039	47	SKESA v. 2.2	Pathogen: clinical or host-associated	CDC	NULL	USA	NULL
1288	Newport	PRJNA230403	CDC	Contig	225378	4750364	74	SKESA v. 2.2	Pathogen: clinical or host-associated	CDC	NULL	USA	NULL
1289	Bareilly	PRJNA230403	CDC	Contig	115368	4772493	107	SKESA v. 2.2	Pathogen: clinical or host-associated	CDC	NULL	USA	NULL
1290	Enteritidis	PRJNA230403	CDC	Contig	478725	4726697	26	SKESA v. 2.2	Pathogen: clinical or host-associated	CDC	NULL	USA	NULL
1291	Montevideo	PRJNA230403	CDC	Contig	225446	4596168	40	SKESA v. 2.2	Pathogen: clinical or host-associated	CDC	NULL	USA	NULL
1292	Cerro	PRJNA292666	FDA	Contig	93635	4633944	88	SKESA v. 2.2	Pathogen: environmental/food/other	USDA-FSIS	2019	USA:PA	animal-cattle-dairy cow
1293	Newport	PRJNA230403	CDC	Contig	173024	4726466	58	SKESA v. 2.2	Pathogen: clinical or host-associated	CDC	NULL	USA	NULL
1294	Enteritidis	PRJNA230403	CDC	Contig	406451	4759815	30	SKESA v. 2.2	Pathogen: clinical or host-associated	CDC	NULL	USA	NULL
1295	Oranienburg	PRJNA230403	CDC	Contig	338108	4575436	29	SKESA v. 2.2	Pathogen: clinical or host-associated	CDC	NULL	USA	NULL
1296	Montevideo	PRJNA230403	CDC	Contig	225447	4698602	39	SKESA v. 2.2	Pathogen: clinical or host-associated	CDC	NULL	USA	NULL
1297	Javiana	PRJNA230403	CDC	Contig	421100	4756754	35	SKESA v. 2.2	Pathogen: clinical or host-associated	CDC	NULL	USA	NULL
1298	Agona	PRJNA230403	CDC	Contig	155891	4902196	66	SKESA v. 2.2	Pathogen: clinical or host-associated	CDC	NULL	USA	NULL
1299	Newport	PRJNA230403	CDC	Contig	568742	4862936	40	SKESA v. 2.2	Pathogen: clinical or host-associated	CDC	NULL	USA	NULL
1300	Enteritidis	PRJNA230403	CDC	Contig	232363	4719879	55	SKESA v. 2.2	Pathogen: clinical or host-associated	CDC	NULL	USA	NULL
1301	Newport	PRJNA230403	CDC	Contig	56051	4847729	184	SKESA v. 2.2	Pathogen: clinical or host-associated	CDC	NULL	USA	NULL
1302	Cerro	PRJNA292666	FDA	Contig	175914	4669128	52	SKESA v. 2.2	Pathogen: environmental/food/other	USDA-FSIS	2019	USA:WI	animal-cattle-dairy cow
1303	Senftenberg	PRJNA242847	FDA	Contig	76729	4746778	135	SKESA v. 2.2	Pathogen: environmental/food/other	USDA-FSIS	2019	USA:FL	product-raw-intact-beef
1304	Cerro	PRJNA292666	FDA	Contig	129117	4641358	77	SKESA v. 2.2	Pathogen: environmental/food/other	USDA-FSIS	2019	USA:PA	animal-cattle-dairy cow
1305	Braenderup	PRJNA230403	CDC	Contig	195206	4694260	52	SKESA v. 2.2	Pathogen: clinical or host-associated	CDC	NULL	USA	NULL
1306	I 1,4,[5],12:i:-	PRJNA230403	CDC	Contig	43497	4980932	201	SKESA v. 2.2	Pathogen: clinical or host-associated	CDC	NULL	USA	NULL
1307	Uganda	PRJNA230403	CDC	Contig	107298	4771430	95	SKESA v. 2.2	Pathogen: clinical or host-associated	CDC	NULL	USA	NULL
1308	Thompson	PRJNA230403	CDC	Contig	150781	4697997	55	SKESA v. 2.2	Pathogen: clinical or host-associated	CDC	NULL	USA	NULL
1309	Thompson	PRJNA230403	CDC	Contig	86257	4729720	119	SKESA v. 2.2	Pathogen: clinical or host-associated	CDC	NULL	USA	NULL
1310	Newport	PRJNA230403	CDC	Contig	45958	4787335	220	SKESA v. 2.2	Pathogen: clinical or host-associated	CDC	NULL	USA	NULL
1311	Enteritidis	PRJNA230403	CDC	Contig	381824	4691117	35	SKESA v. 2.2	Pathogen: clinical or host-associated	CDC	NULL	USA	NULL
1312	Typhimurium	PRJNA230403	CDC	Contig	39149	4919627	245	SKESA v. 2.2	Pathogen: clinical or host-associated	CDC	NULL	USA	NULL
1313	Newport	PRJNA230403	CDC	Contig	758745	4863105	40	SKESA v. 2.2	Pathogen: clinical or host-associated	CDC	NULL	USA	NULL
1314	I 1,4,[5],12:i:-	PRJNA230403	CDC	Contig	214841	5075315	67	SKESA v. 2.2	Pathogen: clinical or host-associated	CDC	NULL	USA	NULL
1315	Newport	PRJNA230403	CDC	Contig	190790	4558421	43	SKESA v. 2.2	Pathogen: clinical or host-associated	CDC	NULL	USA	NULL
1316	Enteritidis	PRJNA230403	CDC	Contig	264912	4690821	46	SKESA v. 2.2	Pathogen: clinical or host-associated	CDC	NULL	USA	NULL
1317	Newport	PRJNA230403	CDC	Contig	407256	4735136	35	SKESA v. 2.2	Pathogen: clinical or host-associated	CDC	NULL	USA	NULL
1318	I 1,4,[5],12:b:-	PRJNA230403	CDC	Contig	77000	4704371	130	SKESA v. 2.2	Pathogen: clinical or host-associated	CDC	NULL	USA	NULL
1319	I 1,4,[5],12:b:-	PRJNA230403	CDC	Contig	60166	4696590	153	SKESA v. 2.2	Pathogen: clinical or host-associated	CDC	NULL	USA	NULL
1320	Mississippi	PRJNA230403	CDC	Contig	149474	4596452	58	SKESA v. 2.2	Pathogen: clinical or host-associated	CDC	NULL	USA	NULL
1321	Javiana	PRJNA230403	CDC	Contig	147374	4750329	62	SKESA v. 2.2	Pathogen: clinical or host-associated	CDC	NULL	USA	NULL
1322	Berta	PRJNA230403	CDC	Contig	331647	4784156	49	SKESA v. 2.2	Pathogen: clinical or host-associated	CDC	NULL	USA	NULL
1323	Infantis	PRJNA230403	CDC	Contig	93079	4986701	118	SKESA v. 2.2	Pathogen: clinical or host-associated	CDC	NULL	USA	NULL
1324	Javiana	PRJNA230403	CDC	Contig	175148	4677635	54	SKESA v. 2.2	Pathogen: clinical or host-associated	CDC	NULL	USA	NULL
1325	Muenchen	PRJNA230403	CDC	Contig	75118	5044443	160	SKESA v. 2.2	Pathogen: clinical or host-associated	CDC	NULL	USA	NULL
1326	Anatum	PRJNA230403	CDC	Contig	135948	4669499	73	SKESA v. 2.2	Pathogen: clinical or host-associated	CDC	NULL	USA	NULL
1327	Cerro	PRJNA292666	FDA	Contig	88262	4627575	115	SKESA v. 2.2	Pathogen: environmental/food/other	USDA-FSIS	2019	USA:PA	animal-cattle-dairy cow
1328	Agona	PRJNA230403	CDC	Contig	347861	4809094	44	SKESA v. 2.2	Pathogen: clinical or host-associated	CDC	NULL	USA	NULL
1329	Typhimurium	PRJNA230403	CDC	Contig	280859	4731975	44	SKESA v. 2.2	Pathogen: clinical or host-associated	CDC	NULL	USA	NULL
1330	Montevideo	PRJNA230403	CDC	Contig	253312	4689637	46	SKESA v. 2.2	Pathogen: clinical or host-associated	CDC	NULL	USA	NULL
1331	I 1,4,[5],12:i:-	PRJNA230403	CDC	Contig	246950	4901402	53	SKESA v. 2.2	Pathogen: clinical or host-associated	CDC	NULL	USA	NULL
1332	Enteritidis	PRJNA230403	CDC	Contig	98951	4718720	90	SKESA v. 2.2	Pathogen: clinical or host-associated	CDC	NULL	USA	NULL
1333	I 1,4,[5],12:i:-	PRJNA230403	CDC	Contig	66224	4948896	144	SKESA v. 2.2	Pathogen: clinical or host-associated	CDC	NULL	USA	NULL
1334	Enteritidis	PRJNA230403	CDC	Contig	96833	4674836	94	SKESA v. 2.2	Pathogen: clinical or host-associated	CDC	NULL	USA	NULL
1335	Javiana	PRJNA230403	CDC	Contig	149792	4633228	48	SKESA v. 2.2	Pathogen: clinical or host-associated	CDC	NULL	USA	NULL
1336	Enteritidis	PRJNA230403	CDC	Contig	147714	4720577	80	SKESA v. 2.2	Pathogen: clinical or host-associated	CDC	NULL	USA	NULL
1337	Cerro	PRJNA242847	FDA	Contig	50430	4585227	141	SKESA v. 2.2	Pathogen: environmental/food/other	USDA-FSIS	2019	USA:MN	comminuted beef
1338	Infantis	PRJNA230403	CDC	Contig	165838	4750946	48	SKESA v. 2.2	Pathogen: clinical or host-associated	CDC	NULL	USA	NULL
1339	Typhimurium	PRJNA230403	CDC	Contig	191426	4764232	51	SKESA v. 2.2	Pathogen: clinical or host-associated	CDC	NULL	USA	NULL
1340	Newport	PRJNA230403	CDC	Contig	231125	4672715	38	SKESA v. 2.2	Pathogen: clinical or host-associated	CDC	NULL	USA	NULL
1341	Mbandaka	PRJNA230403	CDC	Contig	236501	4744922	42	SKESA v. 2.2	Pathogen: clinical or host-associated	CDC	NULL	USA	NULL
1342	Muenchen	PRJNA230403	CDC	Contig	60630	4778165	144	SKESA v. 2.2	Pathogen: clinical or host-associated	CDC	NULL	USA	NULL
1343	Saintpaul	PRJNA230403	CDC	Contig	228576	4946631	73	SKESA v. 2.2	Pathogen: clinical or host-associated	CDC	NULL	USA	NULL
1344	Enteritidis	PRJNA230403	CDC	Contig	729277	4694006	24	SKESA v. 2.2	Pathogen: clinical or host-associated	CDC	NULL	USA	NULL
1345	Typhimurium	PRJNA230403	CDC	Contig	209243	5050896	66	SKESA v. 2.2	Pathogen: clinical or host-associated	CDC	NULL	USA	NULL
1346	Montevideo	PRJNA242847	FDA	Contig	72934	4527695	116	SKESA v. 2.2	Pathogen: environmental/food/other	USDA-FSIS	2018	USA:TX	comminuted beef
1347	Infantis	PRJNA230403	CDC	Contig	45091	4958076	218	SKESA v. 2.2	Pathogen: clinical or host-associated	CDC	NULL	USA	NULL
1348	Newport	PRJNA230403	CDC	Contig	168831	4859165	78	SKESA v. 2.2	Pathogen: clinical or host-associated	CDC	NULL	USA	NULL
1349	Newport	PRJNA230403	CDC	Contig	430470	4753275	40	SKESA v. 2.2	Pathogen: clinical or host-associated	CDC	NULL	USA	NULL
1350	Norwich	PRJNA230403	CDC	Contig	128960	4887191	79	SKESA v. 2.2	Pathogen: clinical or host-associated	CDC	NULL	USA	NULL
1351	Newport	PRJNA230403	CDC	Contig	401946	4862051	43	SKESA v. 2.2	Pathogen: clinical or host-associated	CDC	NULL	USA	NULL
1352	Litchfield	PRJNA230403	CDC	Contig	57086	4605322	137	SKESA v. 2.2	Pathogen: clinical or host-associated	CDC	NULL	USA	NULL
1353	Typhimurium	PRJNA230403	CDC	Contig	50213	4730713	158	SKESA v. 2.2	Pathogen: clinical or host-associated	CDC	NULL	USA	NULL
1354	Newport	PRJNA230403	CDC	Contig	677626	4725338	29	SKESA v. 2.2	Pathogen: clinical or host-associated	CDC	NULL	USA	NULL
1355	Newport	PRJNA230403	CDC	Contig	78123	4710174	107	SKESA v. 2.2	Pathogen: clinical or host-associated	CDC	NULL	USA	NULL
1356	Javiana	PRJNA230403	CDC	Contig	394076	4724651	37	SKESA v. 2.2	Pathogen: clinical or host-associated	CDC	NULL	USA	NULL
1357	Braenderup	PRJNA230403	CDC	Contig	434260	4628619	22	SKESA v. 2.2	Pathogen: clinical or host-associated	CDC	NULL	USA	NULL
1358	Javiana	PRJNA230403	CDC	Contig	391917	4652565	35	SKESA v. 2.2	Pathogen: clinical or host-associated	CDC	NULL	USA	NULL
1359	Typhimurium	PRJNA230403	CDC	Contig	82056	4881125	113	SKESA v. 2.2	Pathogen: clinical or host-associated	CDC	NULL	USA	NULL
1360	Javiana	PRJNA230403	CDC	Contig	47137	4512512	197	SKESA v. 2.2	Pathogen: clinical or host-associated	CDC	NULL	USA	NULL
1361	Typhimurium	PRJNA230403	CDC	Contig	80045	4831400	131	SKESA v. 2.2	Pathogen: clinical or host-associated	CDC	NULL	USA	NULL
1362	Thompson	PRJNA230403	CDC	Contig	170912	4694265	55	SKESA v. 2.2	Pathogen: clinical or host-associated	CDC	NULL	USA	NULL
1363	Newport	PRJNA230403	CDC	Contig	367239	4763380	38	SKESA v. 2.2	Pathogen: clinical or host-associated	CDC	NULL	USA	NULL
1364	Newport	PRJNA230403	CDC	Contig	175237	4839888	71	SKESA v. 2.2	Pathogen: clinical or host-associated	CDC	NULL	USA	NULL
1365	Enteritidis	PRJNA230403	CDC	Contig	99459	4680789	101	SKESA v. 2.2	Pathogen: clinical or host-associated	CDC	NULL	USA	NULL
1366	Newport	PRJNA230403	CDC	Contig	125934	4724735	68	SKESA v. 2.2	Pathogen: clinical or host-associated	CDC	NULL	USA	NULL
1367	Enteritidis	PRJNA230403	CDC	Contig	406325	4780711	33	SKESA v. 2.2	Pathogen: clinical or host-associated	CDC	NULL	USA	NULL
1368	Newport	PRJNA230403	CDC	Contig	113173	4721000	84	SKESA v. 2.2	Pathogen: clinical or host-associated	CDC	NULL	USA	NULL
1369	Newport	PRJNA230403	CDC	Contig	723691	4731621	31	SKESA v. 2.2	Pathogen: clinical or host-associated	CDC	NULL	USA	NULL
1370	Newport	PRJNA230403	CDC	Contig	295945	4716926	40	SKESA v. 2.2	Pathogen: clinical or host-associated	CDC	NULL	USA	NULL
1371	Newport	PRJNA230403	CDC	Contig	115013	4816749	98	SKESA v. 2.2	Pathogen: clinical or host-associated	CDC	NULL	USA	NULL
1372	Newport	PRJNA230403	CDC	Contig	612350	4725240	24	SKESA v. 2.2	Pathogen: clinical or host-associated	CDC	NULL	USA	NULL
1373	Newport	PRJNA230403	CDC	Contig	110460	4835882	95	SKESA v. 2.2	Pathogen: clinical or host-associated	CDC	NULL	USA	NULL
1374	Newport	PRJNA230403	CDC	Contig	111823	4724307	89	SKESA v. 2.2	Pathogen: clinical or host-associated	CDC	NULL	USA	NULL
1375	Newport	PRJNA230403	CDC	Contig	375954	4724552	38	SKESA v. 2.2	Pathogen: clinical or host-associated	CDC	NULL	USA	NULL
1376	Newport	PRJNA230403	CDC	Contig	74023	4817601	129	SKESA v. 2.2	Pathogen: clinical or host-associated	CDC	NULL	USA	NULL
1377	Kentucky	PRJNA230403	CDC	Contig	61465	4833189	151	SKESA v. 2.2	Pathogen: clinical or host-associated	CDC	NULL	USA	NULL
1378	Javiana	PRJNA230403	CDC	Contig	407586	4669599	27	SKESA v. 2.2	Pathogen: clinical or host-associated	CDC	NULL	USA	NULL
1379	Heidelberg	PRJNA230403	CDC	Contig	200305	5131887	72	SKESA v. 2.2	Pathogen: clinical or host-associated	CDC	NULL	USA	NULL
1380	Thompson	PRJNA230403	CDC	Contig	95904	4646987	86	SKESA v. 2.2	Pathogen: clinical or host-associated	CDC	NULL	USA	NULL
1381	Newport	PRJNA230403	CDC	Contig	66237	4721086	125	SKESA v. 2.2	Pathogen: clinical or host-associated	CDC	NULL	USA	NULL
1382	Newport	PRJNA230403	CDC	Contig	96514	4724520	90	SKESA v. 2.2	Pathogen: clinical or host-associated	CDC	NULL	USA	NULL
1383	Dublin	PRJNA230403	CDC	Contig	42899	4926314	234	SKESA v. 2.2	Pathogen: clinical or host-associated	CDC	NULL	USA	NULL
1384	Mbandaka	PRJNA230403	CDC	Contig	121498	4835102	75	SKESA v. 2.2	Pathogen: clinical or host-associated	CDC	NULL	USA	NULL
1385	Norwich	PRJNA230403	CDC	Contig	130378	4848716	68	SKESA v. 2.2	Pathogen: clinical or host-associated	CDC	NULL	USA	NULL
1386	Typhimurium	PRJNA230403	CDC	Contig	93243	4794253	98	SKESA v. 2.2	Pathogen: clinical or host-associated	CDC	NULL	USA	NULL
1387	Newport	PRJNA230403	CDC	Contig	362965	4782757	40	SKESA v. 2.2	Pathogen: clinical or host-associated	CDC	NULL	USA	NULL
1388	Enteritidis	PRJNA230403	CDC	Contig	177953	4728861	58	SKESA v. 2.2	Pathogen: clinical or host-associated	CDC	NULL	USA	NULL
1389	Newport	PRJNA230403	CDC	Contig	723691	4729550	27	SKESA v. 2.2	Pathogen: clinical or host-associated	CDC	NULL	USA	NULL
1390	Mississippi	PRJNA230403	CDC	Contig	202808	4574053	47	SKESA v. 2.2	Pathogen: clinical or host-associated	CDC	NULL	USA	NULL
1391	Newport	PRJNA230403	CDC	Contig	424799	4726786	24	SKESA v. 2.2	Pathogen: clinical or host-associated	CDC	NULL	USA	NULL
1392	Newport	PRJNA230403	CDC	Contig	174602	4761281	49	SKESA v. 2.2	Pathogen: clinical or host-associated	CDC	NULL	USA	NULL
1393	Newport	PRJNA230403	CDC	Contig	472216	4731957	27	SKESA v. 2.2	Pathogen: clinical or host-associated	CDC	NULL	USA	NULL
1394	Newport	PRJNA230403	CDC	Contig	137528	4723431	69	SKESA v. 2.2	Pathogen: clinical or host-associated	CDC	NULL	USA	NULL
1395	Newport	PRJNA230403	CDC	Contig	384266	4727244	40	SKESA v. 2.2	Pathogen: clinical or host-associated	CDC	NULL	USA	NULL
1396	Newport	PRJNA230403	CDC	Contig	728990	4728819	24	SKESA v. 2.2	Pathogen: clinical or host-associated	CDC	NULL	USA	NULL
1397	Newport	PRJNA230403	CDC	Contig	129418	4756990	124	SKESA v. 2.2	Pathogen: clinical or host-associated	CDC	NULL	USA	NULL
1398	Typhimurium	PRJNA230403	CDC	Contig	152816	4973214	61	SKESA v. 2.2	Pathogen: clinical or host-associated	CDC	NULL	USA	NULL
1399	Newport	PRJNA230403	CDC	Contig	378578	4754950	47	SKESA v. 2.2	Pathogen: clinical or host-associated	CDC	NULL	USA	NULL
1400	Mbandaka	PRJNA230403	CDC	Contig	145441	4711547	70	SKESA v. 2.2	Pathogen: clinical or host-associated	CDC	NULL	USA	NULL
1401	Mississippi	PRJNA230403	CDC	Contig	78249	4704730	114	SKESA v. 2.2	Pathogen: clinical or host-associated	CDC	NULL	USA	NULL
1402	Newport	PRJNA230403	CDC	Contig	436419	4787145	41	SKESA v. 2.2	Pathogen: clinical or host-associated	CDC	NULL	USA	NULL
1403	Typhimurium	PRJNA230403	CDC	Contig	177289	4833249	76	SKESA v. 2.2	Pathogen: clinical or host-associated	CDC	NULL	USA	NULL
1404	Newport	PRJNA230403	CDC	Contig	504039	4729424	35	SKESA v. 2.2	Pathogen: clinical or host-associated	CDC	NULL	USA	NULL
1405	Newport	PRJNA230403	CDC	Contig	677620	4730366	25	SKESA v. 2.2	Pathogen: clinical or host-associated	CDC	NULL	USA	NULL
1406	Bareilly	PRJNA230403	CDC	Contig	109039	4838389	100	SKESA v. 2.2	Pathogen: clinical or host-associated	CDC	NULL	USA	NULL
1407	Javiana	PRJNA230403	CDC	Contig	147493	4654475	75	SKESA v. 2.2	Pathogen: clinical or host-associated	CDC	NULL	USA	NULL
1408	Norwich	PRJNA230403	CDC	Contig	90064	4848646	101	SKESA v. 2.2	Pathogen: clinical or host-associated	CDC	NULL	USA	NULL
1409	Mississippi	PRJNA230403	CDC	Contig	116175	4592460	87	SKESA v. 2.2	Pathogen: clinical or host-associated	CDC	NULL	USA	NULL
1410	Bareilly	PRJNA230403	CDC	Contig	94654	4881061	107	SKESA v. 2.2	Pathogen: clinical or host-associated	CDC	NULL	USA	NULL
1411	Javiana	PRJNA230403	CDC	Contig	122527	4681795	72	SKESA v. 2.2	Pathogen: clinical or host-associated	CDC	NULL	USA	NULL
1412	Infantis	PRJNA230403	CDC	Contig	90014	4995381	126	SKESA v. 2.2	Pathogen: clinical or host-associated	CDC	NULL	USA	NULL
1413	I 1,4,[5],12:i:-	PRJNA230403	CDC	Contig	112820	4918720	84	SKESA v. 2.2	Pathogen: clinical or host-associated	CDC	NULL	USA	NULL
1414	Newport	PRJNA230403	CDC	Contig	102735	4915744	76	SKESA v. 2.2	Pathogen: clinical or host-associated	CDC	NULL	USA	NULL
1415	Saintpaul	PRJNA230403	CDC	Contig	168273	4640467	46	SKESA v. 2.2	Pathogen: clinical or host-associated	CDC	NULL	USA	NULL
1416	I 1,4,[5],12:i:-	PRJNA230403	CDC	Contig	99152	4935448	111	SKESA v. 2.2	Pathogen: clinical or host-associated	CDC	NULL	USA	NULL
1417	I 1,4,[5],12:i:-	PRJNA230403	CDC	Contig	40960	4790538	228	SKESA v. 2.2	Pathogen: clinical or host-associated	CDC	NULL	USA	NULL
1418	Typhimurium	PRJNA230403	CDC	Contig	225554	4793651	50	SKESA v. 2.2	Pathogen: clinical or host-associated	CDC	NULL	USA	NULL
1419	Uganda	PRJNA242847	FDA	Contig	140354	4702209	59	SKESA v. 2.2	Pathogen: environmental/food/other	USDA-FSIS	2018	USA:KS	comminuted beef
1420	Newport	PRJNA230403	CDC	Contig	268629	4727739	42	SKESA v. 2.2	Pathogen: clinical or host-associated	CDC	NULL	USA	NULL
1421	Newport	PRJNA230403	CDC	Contig	137577	4719383	77	SKESA v. 2.2	Pathogen: clinical or host-associated	CDC	NULL	USA	NULL
1422	Enteritidis	PRJNA230403	CDC	Contig	168380	4690732	63	SKESA v. 2.2	Pathogen: clinical or host-associated	CDC	NULL	USA	NULL
1423	Newport	PRJNA230403	CDC	Contig	62519	4820282	151	SKESA v. 2.2	Pathogen: clinical or host-associated	CDC	NULL	USA	NULL
1424	Newport	PRJNA230403	CDC	Contig	36925	4694010	223	SKESA v. 2.2	Pathogen: clinical or host-associated	CDC	NULL	USA	NULL
1425	Newport	PRJNA230403	CDC	Contig	384660	4730889	34	SKESA v. 2.2	Pathogen: clinical or host-associated	CDC	NULL	USA	NULL
1426	Braenderup	PRJNA230403	CDC	Contig	41247	4821269	235	SKESA v. 2.2	Pathogen: clinical or host-associated	CDC	NULL	USA	NULL
1427	Newport	PRJNA230403	CDC	Contig	294395	4727927	37	SKESA v. 2.2	Pathogen: clinical or host-associated	CDC	NULL	USA	NULL
1428	Newport	PRJNA230403	CDC	Contig	723691	4727511	29	SKESA v. 2.2	Pathogen: clinical or host-associated	CDC	NULL	USA	NULL
1429	Montevideo	PRJNA230403	CDC	Contig	174090	4530500	52	SKESA v. 2.2	Pathogen: clinical or host-associated	CDC	NULL	USA	NULL
1430	Bareilly	PRJNA230403	CDC	Contig	111820	4689655	78	SKESA v. 2.2	Pathogen: clinical or host-associated	CDC	NULL	USA	NULL
1431	Newport	PRJNA230403	CDC	Contig	259369	4726449	37	SKESA v. 2.2	Pathogen: clinical or host-associated	CDC	NULL	USA	NULL
1432	Newport	PRJNA230403	CDC	Contig	258001	4730302	47	SKESA v. 2.2	Pathogen: clinical or host-associated	CDC	NULL	USA	NULL
1433	I 1,4,[5],12:i:-	PRJNA230403	CDC	Contig	75254	4883554	142	SKESA v. 2.2	Pathogen: clinical or host-associated	CDC	NULL	USA	NULL
1434	Braenderup	PRJNA230403	CDC	Contig	331735	4691412	34	SKESA v. 2.2	Pathogen: clinical or host-associated	CDC	NULL	USA	NULL
1435	Javiana	PRJNA230403	CDC	Contig	490874	4579935	21	SKESA v. 2.2	Pathogen: clinical or host-associated	CDC	NULL	USA	NULL
1436	Newport	PRJNA230403	CDC	Contig	504039	4727025	27	SKESA v. 2.2	Pathogen: clinical or host-associated	CDC	NULL	USA	NULL
1437	Newport	PRJNA230403	CDC	Contig	70820	4837909	149	SKESA v. 2.2	Pathogen: clinical or host-associated	CDC	NULL	USA	NULL
1438	Uganda	PRJNA242847	FDA	Contig	271434	4696086	32	SKESA v. 2.2	Pathogen: environmental/food/other	USDA-FSIS	2018	USA:TX	comminuted beef
1439	Cerro	PRJNA242847	FDA	Contig	201864	4792205	59	SKESA v. 2.2	Pathogen: environmental/food/other	USDA-FSIS	2018	USA:NE	comminuted beef
1440	Lubbock	PRJNA242847	FDA	Contig	81927	4883727	129	SKESA v. 2.2	Pathogen: environmental/food/other	USDA-FSIS	2018	USA:CT	comminuted beef
1441	Newport	PRJNA230403	CDC	Contig	562126	4729600	28	SKESA v. 2.2	Pathogen: clinical or host-associated	CDC	NULL	USA	NULL
1442	Montevideo	PRJNA230403	CDC	Contig	225668	4559801	36	SKESA v. 2.2	Pathogen: clinical or host-associated	CDC	NULL	USA	NULL
1443	Mississippi	PRJNA230403	CDC	Contig	131073	4622560	69	SKESA v. 2.2	Pathogen: clinical or host-associated	CDC	NULL	USA	NULL
1444	Oranienburg	PRJNA230403	CDC	Contig	164301	4686596	59	SKESA v. 2.2	Pathogen: clinical or host-associated	CDC	NULL	USA	NULL
1445	Enteritidis	PRJNA230403	CDC	Contig	406452	4734328	27	SKESA v. 2.2	Pathogen: clinical or host-associated	CDC	NULL	USA	NULL
1446	Javiana	PRJNA230403	CDC	Contig	361343	4632897	41	SKESA v. 2.2	Pathogen: clinical or host-associated	CDC	NULL	USA	NULL
1447	Muenchen	PRJNA230403	CDC	Contig	317787	5156679	65	SKESA v. 2.2	Pathogen: clinical or host-associated	CDC	NULL	USA	NULL
1448	Enteritidis	PRJNA230403	CDC	Contig	165838	4689655	60	SKESA v. 2.2	Pathogen: clinical or host-associated	CDC	NULL	USA	NULL
1449	Berta	PRJNA230403	CDC	Contig	113115	4753099	88	SKESA v. 2.2	Pathogen: clinical or host-associated	CDC	NULL	USA	NULL
1450	Newport	PRJNA230403	CDC	Contig	70959	4812989	128	SKESA v. 2.2	Pathogen: clinical or host-associated	CDC	NULL	USA	NULL
1451	Newport	PRJNA230403	CDC	Contig	397755	4728606	38	SKESA v. 2.2	Pathogen: clinical or host-associated	CDC	NULL	USA	NULL
1452	Javiana	PRJNA230403	CDC	Contig	175336	4584227	55	SKESA v. 2.2	Pathogen: clinical or host-associated	CDC	NULL	USA	NULL
1453	Javiana	PRJNA230403	CDC	Contig	94846	4571118	82	SKESA v. 2.2	Pathogen: clinical or host-associated	CDC	NULL	USA	NULL
1454	Javiana	PRJNA230403	CDC	Contig	185989	4622652	61	SKESA v. 2.2	Pathogen: clinical or host-associated	CDC	NULL	USA	NULL
1455	Newport	PRJNA230403	CDC	Contig	284011	4728518	45	SKESA v. 2.2	Pathogen: clinical or host-associated	CDC	NULL	USA	NULL
1456	Thompson	PRJNA230403	CDC	Contig	359520	4627621	25	SKESA v. 2.2	Pathogen: clinical or host-associated	CDC	NULL	USA	NULL
1457	Mississippi	PRJNA230403	CDC	Contig	94830	4583953	100	SKESA v. 2.2	Pathogen: clinical or host-associated	CDC	NULL	USA	NULL
1458	Enteritidis	PRJNA230403	CDC	Contig	227880	4724153	43	SKESA v. 2.2	Pathogen: clinical or host-associated	CDC	NULL	USA	NULL
1459	Enteritidis	PRJNA230403	CDC	Contig	464714	4692699	26	SKESA v. 2.2	Pathogen: clinical or host-associated	CDC	NULL	USA	NULL
1460	Enteritidis	PRJNA230403	CDC	Contig	268198	4723404	36	SKESA v. 2.2	Pathogen: clinical or host-associated	CDC	NULL	USA	NULL
1461	Newport	PRJNA230403	CDC	Contig	618760	4730021	24	SKESA v. 2.2	Pathogen: clinical or host-associated	CDC	NULL	USA	NULL
1462	Javiana	PRJNA230403	CDC	Contig	394076	4817446	29	SKESA v. 2.2	Pathogen: clinical or host-associated	CDC	NULL	USA	NULL
1463	Saintpaul	PRJNA230403	CDC	Contig	270248	4727537	45	SKESA v. 2.2	Pathogen: clinical or host-associated	CDC	NULL	USA	NULL
1464	Norwich	PRJNA230403	CDC	Contig	220306	4841714	49	SKESA v. 2.2	Pathogen: clinical or host-associated	CDC	NULL	USA	NULL
1465	Javiana	PRJNA230403	CDC	Contig	385088	4582642	27	SKESA v. 2.2	Pathogen: clinical or host-associated	CDC	NULL	USA	NULL
1466	Newport	PRJNA230403	CDC	Contig	376451	4729584	37	SKESA v. 2.2	Pathogen: clinical or host-associated	CDC	NULL	USA	NULL
1467	Newport	PRJNA230403	CDC	Contig	176433	4728079	68	SKESA v. 2.2	Pathogen: clinical or host-associated	CDC	NULL	USA	NULL
1468	Typhimurium	PRJNA230403	CDC	Contig	199241	4924964	60	SKESA v. 2.2	Pathogen: clinical or host-associated	CDC	NULL	USA	NULL
1469	Enteritidis	PRJNA230403	CDC	Contig	94225	4676973	107	SKESA v. 2.2	Pathogen: clinical or host-associated	CDC	NULL	USA	NULL
1470	Bareilly	PRJNA230403	CDC	Contig	128329	4812980	71	SKESA v. 2.2	Pathogen: clinical or host-associated	CDC	NULL	USA	NULL
1471	Newport	PRJNA230403	CDC	Contig	382958	4766763	36	SKESA v. 2.2	Pathogen: clinical or host-associated	CDC	NULL	USA	NULL
1472	Typhimurium	PRJNA242847	FDA	Contig	94962	5006610	114	SKESA v. 2.2	Pathogen: environmental/food/other	USDA-FSIS	2018	USA:TX	comminuted beef
1473	Norwich	PRJNA230403	CDC	Contig	75516	4837106	119	SKESA v. 2.2	Pathogen: clinical or host-associated	CDC	NULL	USA	NULL
1474	Javiana	PRJNA230403	CDC	Contig	286394	4660842	35	SKESA v. 2.2	Pathogen: clinical or host-associated	CDC	NULL	USA	NULL
1475	Newport	PRJNA230403	CDC	Contig	644131	4729791	33	SKESA v. 2.2	Pathogen: clinical or host-associated	CDC	NULL	USA	NULL
1476	I 1,4,[5],12:i:-	PRJNA230403	CDC	Contig	225555	4902195	42	SKESA v. 2.2	Pathogen: clinical or host-associated	CDC	NULL	USA	NULL
1477	Infantis	PRJNA230403	CDC	Contig	141166	4637601	68	SKESA v. 2.2	Pathogen: clinical or host-associated	CDC	NULL	USA	NULL
1478	Enteritidis	PRJNA230403	CDC	Contig	198670	4702209	41	SKESA v. 2.2	Pathogen: clinical or host-associated	CDC	NULL	USA	NULL
1479	Cerro	PRJNA230403	CDC	Contig	267210	4640911	40	SKESA v. 2.2	Pathogen: clinical or host-associated	CDC	NULL	USA	NULL
1480	Typhimurium	PRJNA230403	CDC	Contig	38019	4828106	244	SKESA v. 2.2	Pathogen: clinical or host-associated	CDC	NULL	USA	NULL
1481	Newport	PRJNA230403	CDC	Contig	372991	4860867	46	SKESA v. 2.2	Pathogen: clinical or host-associated	CDC	NULL	USA	NULL
1482	Newport	PRJNA230403	CDC	Contig	472118	4866363	30	SKESA v. 2.2	Pathogen: clinical or host-associated	CDC	NULL	USA	NULL
1483	Enteritidis	PRJNA230403	CDC	Contig	36820	4685486	254	SKESA v. 2.2	Pathogen: clinical or host-associated	CDC	NULL	USA	NULL
1484	Newport	PRJNA230403	CDC	Contig	96406	4760638	98	SKESA v. 2.2	Pathogen: clinical or host-associated	CDC	NULL	USA	NULL
1485	Javiana	PRJNA230403	CDC	Contig	141409	4654286	79	SKESA v. 2.2	Pathogen: clinical or host-associated	CDC	NULL	USA	NULL
1486	Newport	PRJNA230403	CDC	Contig	648345	4853476	39	SKESA v. 2.2	Pathogen: clinical or host-associated	CDC	NULL	USA	NULL
1487	Thompson	PRJNA230403	CDC	Contig	180161	4699431	55	SKESA v. 2.2	Pathogen: clinical or host-associated	CDC	NULL	USA	NULL
1488	Kentucky	PRJNA230403	CDC	Contig	248559	4834232	49	SKESA v. 2.2	Pathogen: clinical or host-associated	CDC	NULL	USA	NULL
1489	Cerro	PRJNA230403	CDC	Contig	132549	4587796	68	SKESA v. 2.2	Pathogen: clinical or host-associated	CDC	NULL	USA	NULL
1490	Saintpaul	PRJNA230403	CDC	Contig	68088	4841925	163	SKESA v. 2.2	Pathogen: clinical or host-associated	CDC	NULL	USA	NULL
1491	Javiana	PRJNA230403	CDC	Contig	186061	4557624	66	SKESA v. 2.2	Pathogen: clinical or host-associated	CDC	NULL	USA	NULL
1492	Enteritidis	PRJNA230403	CDC	Contig	88580	4680615	108	SKESA v. 2.2	Pathogen: clinical or host-associated	CDC	NULL	USA	NULL
1493	Javiana	PRJNA230403	CDC	Contig	755654	4658072	18	SKESA v. 2.2	Pathogen: clinical or host-associated	CDC	NULL	USA	NULL
1494	Newport	PRJNA230403	CDC	Contig	57419	4708989	149	SKESA v. 2.2	Pathogen: clinical or host-associated	CDC	NULL	USA	NULL
1495	Newport	PRJNA230403	CDC	Contig	568740	4731022	35	SKESA v. 2.2	Pathogen: clinical or host-associated	CDC	NULL	USA	NULL
1496	Newport	PRJNA230403	CDC	Contig	53874	4697480	169	SKESA v. 2.2	Pathogen: clinical or host-associated	CDC	NULL	USA	NULL
1497	Newport	PRJNA230403	CDC	Contig	483763	4731438	29	SKESA v. 2.2	Pathogen: clinical or host-associated	CDC	NULL	USA	NULL
1498	Meleagridis	PRJNA242847	FDA	Contig	318411	4947119	37	SKESA v. 2.2	Pathogen: environmental/food/other	USDA-FSIS	2018	USA:NC	comminuted beef
1499	Cerro	PRJNA292666	FDA	Contig	175877	4613766	56	SKESA v. 2.2	Pathogen: environmental/food/other	USDA-FSIS	2018	USA:WI	animal-cattle-dairy cow
1500	Newport	PRJNA230403	CDC	Contig	524932	4729967	26	SKESA v. 2.2	Pathogen: clinical or host-associated	CDC	NULL	USA	NULL
1501	Oranienburg	PRJNA230403	CDC	Contig	42611	4504487	224	SKESA v. 2.2	Pathogen: clinical or host-associated	CDC	NULL	USA	NULL
1502	Montevideo	PRJNA230403	CDC	Contig	686808	4583920	28	SKESA v. 2.2	Pathogen: clinical or host-associated	CDC	NULL	USA	NULL
1503	Thompson	PRJNA230403	CDC	Contig	410978	4740241	20	SKESA v. 2.2	Pathogen: clinical or host-associated	CDC	NULL	USA	NULL
1504	Thompson	PRJNA230403	CDC	Contig	438195	4740744	23	SKESA v. 2.2	Pathogen: clinical or host-associated	CDC	NULL	USA	NULL
1505	Infantis	PRJNA230403	CDC	Contig	42535	4960648	248	SKESA v. 2.2	Pathogen: clinical or host-associated	CDC	NULL	USA	NULL
1506	Infantis	PRJNA230403	CDC	Contig	70188	4637221	142	SKESA v. 2.2	Pathogen: clinical or host-associated	CDC	NULL	USA	NULL
1507	Newport	PRJNA230403	CDC	Contig	372806	4730887	33	SKESA v. 2.2	Pathogen: clinical or host-associated	CDC	NULL	USA	NULL
1508	Newport	PRJNA230403	CDC	Contig	390786	4712610	42	SKESA v. 2.2	Pathogen: clinical or host-associated	CDC	NULL	USA	NULL
1509	Newport	PRJNA230403	CDC	Contig	608195	4732078	24	SKESA v. 2.2	Pathogen: clinical or host-associated	CDC	NULL	USA	NULL
1510	Mississippi	PRJNA230403	CDC	Contig	212599	4628516	45	SKESA v. 2.2	Pathogen: clinical or host-associated	CDC	NULL	USA	NULL
1511	Muenchen	PRJNA230403	CDC	Contig	272463	5160132	67	SKESA v. 2.2	Pathogen: clinical or host-associated	CDC	NULL	USA	NULL
1512	Javiana	PRJNA230403	CDC	Contig	275315	4663057	42	SKESA v. 2.2	Pathogen: clinical or host-associated	CDC	NULL	USA	NULL
1513	Newport	PRJNA230403	CDC	Contig	412066	4916015	51	SKESA v. 2.2	Pathogen: clinical or host-associated	CDC	NULL	USA	NULL
1514	Typhimurium	PRJNA230403	CDC	Contig	159459	4716975	60	SKESA v. 2.2	Pathogen: clinical or host-associated	CDC	NULL	USA	NULL
1515	Javiana	PRJNA230403	CDC	Contig	401731	4753290	45	SKESA v. 2.2	Pathogen: clinical or host-associated	CDC	NULL	USA	NULL
1516	Javiana	PRJNA230403	CDC	Contig	395390	4663428	29	SKESA v. 2.2	Pathogen: clinical or host-associated	CDC	NULL	USA	NULL
1517	I 1,4,[5],12:b:-	PRJNA230403	CDC	Contig	59648	4720848	141	SKESA v. 2.2	Pathogen: clinical or host-associated	CDC	NULL	USA	NULL
1518	Enteritidis	PRJNA230403	CDC	Contig	304138	4690145	30	SKESA v. 2.2	Pathogen: clinical or host-associated	CDC	NULL	USA	NULL
1519	Newport	PRJNA230403	CDC	Contig	503994	4832536	39	SKESA v. 2.2	Pathogen: clinical or host-associated	CDC	NULL	USA	NULL
1520	Norwich	PRJNA230403	CDC	Contig	233148	4883458	59	SKESA v. 2.2	Pathogen: clinical or host-associated	CDC	NULL	USA	NULL
1521	Typhimurium	PRJNA230403	CDC	Contig	273328	4884397	48	SKESA v. 2.2	Pathogen: clinical or host-associated	CDC	NULL	USA	NULL
1522	Enteritidis	PRJNA230403	CDC	Contig	96922	4681534	106	SKESA v. 2.2	Pathogen: clinical or host-associated	CDC	NULL	USA	NULL
1523	I 1,4,[5],12:i:-	PRJNA230403	CDC	Contig	32906	4901073	250	SKESA v. 2.2	Pathogen: clinical or host-associated	CDC	NULL	USA	NULL
1524	Agona	PRJNA230403	CDC	Contig	279207	4801422	35	SKESA v. 2.2	Pathogen: clinical or host-associated	CDC	NULL	USA	NULL
1525	Thompson	PRJNA230403	CDC	Contig	211899	4653628	38	SKESA v. 2.2	Pathogen: clinical or host-associated	CDC	NULL	USA	NULL
1526	Oranienburg	PRJNA230403	CDC	Contig	66656	4588191	127	SKESA v. 2.2	Pathogen: clinical or host-associated	CDC	NULL	USA	NULL
1527	Meleagridis	PRJNA242847	FDA	Contig	182858	4927996	62	SKESA v. 2.2	Pathogen: environmental/food/other	USDA-FSIS	2018	USA:KS	comminuted beef
1528	I 1,4,[5],12:i:-	PRJNA230403	CDC	Contig	57515	4979320	140	SKESA v. 2.2	Pathogen: clinical or host-associated	CDC	NULL	USA	NULL
1529	Enteritidis	PRJNA230403	CDC	Contig	478474	4692384	29	SKESA v. 2.2	Pathogen: clinical or host-associated	CDC	NULL	USA	NULL
1530	Norwich	PRJNA230403	CDC	Contig	220449	4884731	55	SKESA v. 2.2	Pathogen: clinical or host-associated	CDC	NULL	USA	NULL
1531	Newport	PRJNA230403	CDC	Contig	382958	4939985	69	SKESA v. 2.2	Pathogen: clinical or host-associated	CDC	NULL	USA	NULL
1532	Enteritidis	PRJNA230403	CDC	Contig	412517	4728022	24	SKESA v. 2.2	Pathogen: clinical or host-associated	CDC	NULL	USA	NULL
1533	Muenchen	PRJNA230403	CDC	Contig	114359	4748667	94	SKESA v. 2.2	Pathogen: clinical or host-associated	CDC	NULL	USA	NULL
1534	Javiana	PRJNA230403	CDC	Contig	183177	4632182	65	SKESA v. 2.2	Pathogen: clinical or host-associated	CDC	NULL	USA	NULL
1535	Javiana	PRJNA230403	CDC	Contig	316102	4539713	31	SKESA v. 2.2	Pathogen: clinical or host-associated	CDC	NULL	USA	NULL
1536	I 1,4,[5],12:i:-	PRJNA230403	CDC	Contig	52271	5188731	187	SKESA v. 2.2	Pathogen: clinical or host-associated	CDC	NULL	USA	NULL
1537	Newport	PRJNA230403	CDC	Contig	265530	4729770	33	SKESA v. 2.2	Pathogen: clinical or host-associated	CDC	NULL	USA	NULL
1538	Saintpaul	PRJNA230403	CDC	Contig	269952	4703722	33	SKESA v. 2.2	Pathogen: clinical or host-associated	CDC	NULL	USA	NULL
1539	Enteritidis	PRJNA230403	CDC	Contig	144307	4689614	59	SKESA v. 2.2	Pathogen: clinical or host-associated	CDC	NULL	USA	NULL
1540	Newport	PRJNA230403	CDC	Contig	538143	4832000	30	SKESA v. 2.2	Pathogen: clinical or host-associated	CDC	NULL	USA	NULL
1541	Newport	PRJNA230403	CDC	Contig	201604	4852210	51	SKESA v. 2.2	Pathogen: clinical or host-associated	CDC	NULL	USA	NULL
1542	Newport	PRJNA230403	CDC	Contig	401577	4730007	33	SKESA v. 2.2	Pathogen: clinical or host-associated	CDC	NULL	USA	NULL
1543	Newport	PRJNA230403	CDC	Contig	45152	4709677	234	SKESA v. 2.2	Pathogen: clinical or host-associated	CDC	NULL	USA	NULL
1544	Oranienburg	PRJNA230403	CDC	Contig	189041	4990492	88	SKESA v. 2.2	Pathogen: clinical or host-associated	CDC	NULL	USA	NULL
1545	Typhimurium	PRJNA230403	CDC	Contig	58952	4845219	144	SKESA v. 2.2	Pathogen: clinical or host-associated	CDC	NULL	USA	NULL
1546	I 1,4,[5],12:i:-	PRJNA230403	CDC	Contig	61049	5040483	179	SKESA v. 2.2	Pathogen: clinical or host-associated	CDC	NULL	USA	NULL
1547	Javiana	PRJNA230403	CDC	Contig	65123	4516097	150	SKESA v. 2.2	Pathogen: clinical or host-associated	CDC	NULL	USA	NULL
1548	Newport	PRJNA230403	CDC	Contig	77988	4809119	121	SKESA v. 2.2	Pathogen: clinical or host-associated	CDC	NULL	USA	NULL
1549	Newport	PRJNA230403	CDC	Contig	401094	4730622	40	SKESA v. 2.2	Pathogen: clinical or host-associated	CDC	NULL	USA	NULL
1550	Oranienburg	PRJNA230403	CDC	Contig	386287	4565247	23	SKESA v. 2.2	Pathogen: clinical or host-associated	CDC	NULL	USA	NULL
1551	Enteritidis	PRJNA230403	CDC	Contig	76322	4670731	126	SKESA v. 2.2	Pathogen: clinical or host-associated	CDC	NULL	USA	NULL
1552	I 1,4,[5],12:b:-	PRJNA230403	CDC	Contig	192100	4744345	65	SKESA v. 2.2	Pathogen: clinical or host-associated	CDC	NULL	USA	NULL
1553	Litchfield	PRJNA230403	CDC	Contig	97320	4638012	96	SKESA v. 2.2	Pathogen: clinical or host-associated	CDC	NULL	USA	NULL
1554	Montevideo	PRJNA230403	CDC	Contig	276956	4628756	34	SKESA v. 2.2	Pathogen: clinical or host-associated	CDC	NULL	USA	NULL
1555	Newport	PRJNA230403	CDC	Contig	381362	4726621	37	SKESA v. 2.2	Pathogen: clinical or host-associated	CDC	NULL	USA	NULL
1556	Newport	PRJNA230403	CDC	Contig	119677	4719648	69	SKESA v. 2.2	Pathogen: clinical or host-associated	CDC	NULL	USA	NULL
1557	Montevideo	PRJNA230403	CDC	Contig	214056	4524790	46	SKESA v. 2.2	Pathogen: clinical or host-associated	CDC	NULL	USA	NULL
1558	I 1,4,[5],12:i:-	PRJNA230403	CDC	Contig	238457	4947451	65	SKESA v. 2.2	Pathogen: clinical or host-associated	CDC	NULL	USA	NULL
1559	Enteritidis	PRJNA230403	CDC	Contig	155364	4721758	62	SKESA v. 2.2	Pathogen: clinical or host-associated	CDC	NULL	USA	NULL
1560	Newport	PRJNA230403	CDC	Contig	371162	4729403	35	SKESA v. 2.2	Pathogen: clinical or host-associated	CDC	NULL	USA	NULL
1561	I 1,4,[5],12:i:-	PRJNA230403	CDC	Contig	79873	4985555	135	SKESA v. 2.2	Pathogen: clinical or host-associated	CDC	NULL	USA	NULL
1562	Javiana	PRJNA230403	CDC	Contig	133860	4621107	62	SKESA v. 2.2	Pathogen: clinical or host-associated	CDC	NULL	USA	NULL
1563	Javiana	PRJNA230403	CDC	Contig	194068	4564253	50	SKESA v. 2.2	Pathogen: clinical or host-associated	CDC	NULL	USA	NULL
1564	Newport	PRJNA230403	CDC	Contig	504039	4732976	28	SKESA v. 2.2	Pathogen: clinical or host-associated	CDC	NULL	USA	NULL
1565	Thompson	PRJNA230403	CDC	Contig	712934	4739767	21	SKESA v. 2.2	Pathogen: clinical or host-associated	CDC	NULL	USA	NULL
1566	Enteritidis	PRJNA230403	CDC	Contig	284388	4726705	40	SKESA v. 2.2	Pathogen: clinical or host-associated	CDC	NULL	USA	NULL
1567	Oranienburg	PRJNA230403	CDC	Contig	174887	4609269	63	SKESA v. 2.2	Pathogen: clinical or host-associated	CDC	NULL	USA	NULL
1568	Newport	PRJNA230403	CDC	Contig	67899	4714920	127	SKESA v. 2.2	Pathogen: clinical or host-associated	CDC	NULL	USA	NULL
1569	Newport	PRJNA230403	CDC	Contig	405248	4731588	34	SKESA v. 2.2	Pathogen: clinical or host-associated	CDC	NULL	USA	NULL
1570	Cerro	PRJNA242847	FDA	Contig	107853	4623622	97	SKESA v. 2.2	Pathogen: environmental/food/other	USDA-FSIS	2018	USA:TX	comminuted beef
1571	Thompson	PRJNA230403	CDC	Contig	521119	4777290	24	SKESA v. 2.2	Pathogen: clinical or host-associated	CDC	NULL	USA	NULL
1572	Mbandaka	PRJNA242847	FDA	Contig	115914	4849105	79	SKESA v. 2.2	Pathogen: environmental/food/other	USDA-FSIS	2018	USA:NE	comminuted beef
1573	Cerro	PRJNA242847	FDA	Contig	88945	4785584	96	SKESA v. 2.2	Pathogen: environmental/food/other	USDA-FSIS	2018	USA:IL	comminuted beef
1574	Typhimurium	PRJNA230403	CDC	Contig	86968	5040723	102	SKESA v. 2.2	Pathogen: clinical or host-associated	CDC	NULL	USA	NULL
1575	Thompson	PRJNA230403	CDC	Contig	74301	4660162	114	SKESA v. 2.2	Pathogen: clinical or host-associated	CDC	NULL	USA	NULL
1576	Enteritidis	PRJNA230403	CDC	Contig	478498	4725993	24	SKESA v. 2.2	Pathogen: clinical or host-associated	CDC	NULL	USA	NULL
1577	Enteritidis	PRJNA230403	CDC	Contig	143088	4757097	68	SKESA v. 2.2	Pathogen: clinical or host-associated	CDC	NULL	USA	NULL
1578	Oranienburg	PRJNA230403	CDC	Contig	80092	4600606	126	SKESA v. 2.2	Pathogen: clinical or host-associated	CDC	NULL	USA	NULL
1579	Enteritidis	PRJNA230403	CDC	Contig	197835	4722347	47	SKESA v. 2.2	Pathogen: clinical or host-associated	CDC	NULL	USA	NULL
1580	Typhimurium	PRJNA230403	CDC	Contig	212357	4925511	55	SKESA v. 2.2	Pathogen: clinical or host-associated	CDC	NULL	USA	NULL
1581	Oranienburg	PRJNA230403	CDC	Contig	88634	4557383	106	SKESA v. 2.2	Pathogen: clinical or host-associated	CDC	NULL	USA	NULL
1582	Typhimurium	PRJNA230403	CDC	Contig	377051	4863263	41	SKESA v. 2.2	Pathogen: clinical or host-associated	CDC	NULL	USA	NULL
1583	I 1,4,[5],12:i:-	PRJNA230403	CDC	Contig	282835	4959951	59	SKESA v. 2.2	Pathogen: clinical or host-associated	CDC	NULL	USA	NULL
1584	Enteritidis	PRJNA230403	CDC	Contig	246349	4691899	40	SKESA v. 2.2	Pathogen: clinical or host-associated	CDC	NULL	USA	NULL
1585	Newport	PRJNA230403	CDC	Contig	62376	4600622	128	SKESA v. 2.2	Pathogen: clinical or host-associated	CDC	NULL	USA	NULL
1586	Saintpaul	PRJNA230403	CDC	Contig	250054	4702081	44	SKESA v. 2.2	Pathogen: clinical or host-associated	CDC	NULL	USA	NULL
1587	Saintpaul	PRJNA230403	CDC	Contig	86499	4729375	103	SKESA v. 2.2	Pathogen: clinical or host-associated	CDC	NULL	USA	NULL
1588	Typhimurium	PRJNA230403	CDC	Contig	101167	4790287	101	SKESA v. 2.2	Pathogen: clinical or host-associated	CDC	NULL	USA	NULL
1589	Bareilly	PRJNA230403	CDC	Contig	305250	4846709	44	SKESA v. 2.2	Pathogen: clinical or host-associated	CDC	NULL	USA	NULL
1590	Newport	PRJNA230403	CDC	Contig	113373	4721940	79	SKESA v. 2.2	Pathogen: clinical or host-associated	CDC	NULL	USA	NULL
1591	Senftenberg	PRJNA242847	FDA	Contig	420743	4781412	38	SKESA v. 2.2	Pathogen: environmental/food/other	USDA-FSIS	2019	USA:MN	product-raw-intact-beef
1592	Newport	PRJNA230403	CDC	Contig	48895	4786035	189	SKESA v. 2.2	Pathogen: clinical or host-associated	CDC	NULL	USA	NULL
1593	Panama	PRJNA230403	CDC	Contig	263606	4662623	36	SKESA v. 2.2	Pathogen: clinical or host-associated	CDC	NULL	USA	NULL
1594	Typhimurium	PRJNA230403	CDC	Contig	238424	4936044	48	SKESA v. 2.2	Pathogen: clinical or host-associated	CDC	NULL	USA	NULL
1595	Meleagridis	PRJNA230403	CDC	Contig	402735	5105678	40	SKESA v. 2.2	Pathogen: clinical or host-associated	CDC	NULL	USA	NULL
1596	Javiana	PRJNA230403	CDC	Contig	328857	4684231	31	SKESA v. 2.2	Pathogen: clinical or host-associated	CDC	NULL	USA	NULL
1597	Newport	PRJNA230403	CDC	Contig	664906	4862869	30	SKESA v. 2.2	Pathogen: clinical or host-associated	CDC	NULL	USA	NULL
1598	Thompson	PRJNA230403	CDC	Contig	520784	4669389	20	SKESA v. 2.2	Pathogen: clinical or host-associated	CDC	NULL	USA	NULL
1599	Enteritidis	PRJNA230403	CDC	Contig	489858	4726930	27	SKESA v. 2.2	Pathogen: clinical or host-associated	CDC	NULL	USA	NULL
1600	Berta	PRJNA230403	CDC	Contig	388092	4762042	42	SKESA v. 2.2	Pathogen: clinical or host-associated	CDC	NULL	USA	NULL
1601	Typhimurium	PRJNA230403	CDC	Contig	159548	4907498	64	SKESA v. 2.2	Pathogen: clinical or host-associated	CDC	NULL	USA	NULL
1602	Javiana	PRJNA230403	CDC	Contig	392324	4806990	56	SKESA v. 2.2	Pathogen: clinical or host-associated	CDC	NULL	USA	NULL
1603	Infantis	PRJNA230403	CDC	Contig	219416	4759451	69	SKESA v. 2.2	Pathogen: clinical or host-associated	CDC	NULL	USA	NULL
1604	Saintpaul	PRJNA230403	CDC	Contig	63030	4716275	132	SKESA v. 2.2	Pathogen: clinical or host-associated	CDC	NULL	USA	NULL
1605	Berta	PRJNA230403	CDC	Contig	237716	4725690	41	SKESA v. 2.2	Pathogen: clinical or host-associated	CDC	NULL	USA	NULL
1606	I 1,4,[5],12:i:-	PRJNA230403	CDC	Contig	282835	4929798	60	SKESA v. 2.2	Pathogen: clinical or host-associated	CDC	NULL	USA	NULL
1607	Montevideo	PRJNA230403	CDC	Contig	152587	4684369	52	SKESA v. 2.2	Pathogen: clinical or host-associated	CDC	NULL	USA	NULL
1608	Enteritidis	PRJNA230403	CDC	Contig	72175	4703072	131	SKESA v. 2.2	Pathogen: clinical or host-associated	CDC	NULL	USA	NULL
1609	Berta	PRJNA230403	CDC	Contig	380131	4775641	40	SKESA v. 2.2	Pathogen: clinical or host-associated	CDC	NULL	USA	NULL
1610	Typhimurium	PRJNA230403	CDC	Contig	425372	4687108	35	SKESA v. 2.2	Pathogen: clinical or host-associated	CDC	NULL	USA	NULL
1611	Newport	PRJNA230403	CDC	Contig	70019	4810325	127	SKESA v. 2.2	Pathogen: clinical or host-associated	CDC	NULL	USA	NULL
1612	Newport	PRJNA230403	CDC	Contig	72246	4808025	134	SKESA v. 2.2	Pathogen: clinical or host-associated	CDC	NULL	USA	NULL
1613	Braenderup	PRJNA230403	CDC	Contig	65597	4675947	117	SKESA v. 2.2	Pathogen: clinical or host-associated	CDC	NULL	USA	NULL
1614	Give	PRJNA230403	CDC	Contig	423801	4665637	22	SKESA v. 2.2	Pathogen: clinical or host-associated	CDC	NULL	USA	NULL
1615	Newport	PRJNA230403	CDC	Contig	221533	4855806	63	SKESA v. 2.2	Pathogen: clinical or host-associated	CDC	NULL	USA	NULL
1616	Javiana	PRJNA230403	CDC	Contig	647585	4572769	23	SKESA v. 2.2	Pathogen: clinical or host-associated	CDC	NULL	USA	NULL
1617	Schwarzengrund	PRJNA230403	CDC	Contig	184688	4925740	55	SKESA v. 2.2	Pathogen: clinical or host-associated	CDC	NULL	USA	NULL
1618	Oranienburg	PRJNA230403	CDC	Contig	306708	4787823	31	SKESA v. 2.2	Pathogen: clinical or host-associated	CDC	NULL	USA	NULL
1619	Newport	PRJNA230403	CDC	Contig	466821	4828514	33	SKESA v. 2.2	Pathogen: clinical or host-associated	CDC	NULL	USA	NULL
1620	Oranienburg	PRJNA292666	FDA	Contig	379365	4613253	27	SKESA v. 2.2	Pathogen: environmental/food/other	USDA-FSIS	2019	USA:CA	animal-cattle-beef cow
1621	Montevideo	PRJNA230403	CDC	Contig	131944	4588927	76	SKESA v. 2.2	Pathogen: clinical or host-associated	CDC	NULL	USA	NULL
1622	Newport	PRJNA230403	CDC	Contig	291326	4724887	35	SKESA v. 2.2	Pathogen: clinical or host-associated	CDC	NULL	USA	NULL
1623	Newport	PRJNA230403	CDC	Contig	133141	4725775	70	SKESA v. 2.2	Pathogen: clinical or host-associated	CDC	NULL	USA	NULL
1624	Newport	PRJNA230403	CDC	Contig	723706	4833714	34	SKESA v. 2.2	Pathogen: clinical or host-associated	CDC	NULL	USA	NULL
1625	Oranienburg	PRJNA230403	CDC	Contig	71618	4535723	128	SKESA v. 2.2	Pathogen: clinical or host-associated	CDC	NULL	USA	NULL
1626	Thompson	PRJNA230403	CDC	Contig	419901	4747727	28	SKESA v. 2.2	Pathogen: clinical or host-associated	CDC	NULL	USA	NULL
1627	Newport	PRJNA230403	CDC	Contig	380788	4678107	25	SKESA v. 2.2	Pathogen: clinical or host-associated	CDC	NULL	USA	NULL
1628	Enteritidis	PRJNA230403	CDC	Contig	321575	4699060	31	SKESA v. 2.2	Pathogen: clinical or host-associated	CDC	NULL	USA	NULL
1629	Enteritidis	PRJNA230403	CDC	Contig	48785	4656767	199	SKESA v. 2.2	Pathogen: clinical or host-associated	CDC	NULL	USA	NULL
1630	Saintpaul	PRJNA230403	CDC	Contig	52487	4664249	176	SKESA v. 2.2	Pathogen: clinical or host-associated	CDC	NULL	USA	NULL
1631	Enteritidis	PRJNA230403	CDC	Contig	69135	4705538	151	SKESA v. 2.2	Pathogen: clinical or host-associated	CDC	NULL	USA	NULL
1632	Javiana	PRJNA230403	CDC	Contig	193743	4546667	56	SKESA v. 2.2	Pathogen: clinical or host-associated	CDC	NULL	USA	NULL
1633	Saintpaul	PRJNA230403	CDC	Contig	219958	4850407	48	SKESA v. 2.2	Pathogen: clinical or host-associated	CDC	NULL	USA	NULL
1634	Mbandaka	PRJNA230403	CDC	Contig	363364	4716213	28	SKESA v. 2.2	Pathogen: clinical or host-associated	CDC	NULL	USA	NULL
1635	Newport	PRJNA230403	CDC	Contig	227428	4855889	49	SKESA v. 2.2	Pathogen: clinical or host-associated	CDC	NULL	USA	NULL
1636	Enteritidis	PRJNA230403	CDC	Contig	262806	4690813	40	SKESA v. 2.2	Pathogen: clinical or host-associated	CDC	NULL	USA	NULL
1637	Poona	PRJNA230403	CDC	Contig	269431	4915127	66	SKESA v. 2.2	Pathogen: clinical or host-associated	CDC	NULL	USA	NULL
1638	Infantis	PRJNA230403	CDC	Contig	269597	4982371	54	SKESA v. 2.2	Pathogen: clinical or host-associated	CDC	NULL	USA	NULL
1639	Dublin	PRJNA230403	CDC	Contig	60843	4923225	140	SKESA v. 2.2	Pathogen: clinical or host-associated	CDC	NULL	USA	NULL
1640	Newport	PRJNA230403	CDC	Contig	94051	4720186	114	SKESA v. 2.2	Pathogen: clinical or host-associated	CDC	NULL	USA	NULL
1641	Cerro	PRJNA292666	FDA	Contig	163639	4700824	62	SKESA v. 2.2	Pathogen: environmental/food/other	USDA-FSIS	2019	USA:SC	animal-cattle-beef cow
1642	Mbandaka	PRJNA242847	FDA	Contig	95898	4713913	98	SKESA v. 2.2	Pathogen: environmental/food/other	USDA-FSIS	2019	USA:GA	comminuted beef
1643	Reading	PRJNA230403	CDC	Contig	78789	4609530	110	SKESA v. 2.2	Pathogen: clinical or host-associated	CDC	NULL	USA	NULL
1644	Meleagridis	PRJNA242847	FDA	Contig	141131	4856808	74	SKESA v. 2.2	Pathogen: environmental/food/other	USDA-FSIS	2019	USA:ID	product-raw-intact-beef
1645	Cerro	PRJNA292666	FDA	Contig	65190	4694933	132	SKESA v. 2.2	Pathogen: environmental/food/other	USDA-FSIS	2019	USA:NY	animal-cattle-dairy cow
1646	I 1,4,[5],12:i:-	PRJNA230403	CDC	Contig	157709	5021594	94	SKESA v. 2.2	Pathogen: clinical or host-associated	CDC	NULL	USA	NULL
1647	Saintpaul	PRJNA230403	CDC	Contig	96928	4680081	92	SKESA v. 2.2	Pathogen: clinical or host-associated	CDC	NULL	USA	NULL
1648	Typhimurium	PRJNA230403	CDC	Contig	65297	4917276	149	SKESA v. 2.2	Pathogen: clinical or host-associated	CDC	NULL	USA	NULL
1649	Muenchen	PRJNA230403	CDC	Contig	69477	4697117	100	SKESA v. 2.2	Pathogen: clinical or host-associated	CDC	NULL	USA	NULL
1650	Typhimurium	PRJNA230403	CDC	Contig	98143	4802704	101	SKESA v. 2.2	Pathogen: clinical or host-associated	CDC	NULL	USA	NULL
1651	Enteritidis	PRJNA230403	CDC	Contig	93643	4755379	117	SKESA v. 2.2	Pathogen: clinical or host-associated	CDC	NULL	USA	NULL
1652	Muenchen	PRJNA230403	CDC	Contig	396660	4702550	29	SKESA v. 2.2	Pathogen: clinical or host-associated	CDC	NULL	USA	NULL
1653	Meleagridis	PRJNA242847	FDA	Contig	87011	4951671	110	SKESA v. 2.2	Pathogen: environmental/food/other	USDA-FSIS	2019	USA:UT	product-raw-intact-beef
1654	Newport	PRJNA230403	CDC	Contig	147328	4725622	58	SKESA v. 2.2	Pathogen: clinical or host-associated	CDC	NULL	USA	NULL
1655	Braenderup	PRJNA230403	CDC	Contig	56958	4678406	152	SKESA v. 2.2	Pathogen: clinical or host-associated	CDC	NULL	USA	NULL
1656	Infantis	PRJNA230403	CDC	Contig	114096	4992732	109	SKESA v. 2.2	Pathogen: clinical or host-associated	CDC	NULL	USA	NULL
1657	Enteritidis	PRJNA230403	CDC	Contig	478474	4668751	23	SKESA v. 2.2	Pathogen: clinical or host-associated	CDC	NULL	USA	NULL
1658	Enteritidis	PRJNA230403	CDC	Contig	318854	4693938	36	SKESA v. 2.2	Pathogen: clinical or host-associated	CDC	NULL	USA	NULL
1659	Newport	PRJNA230403	CDC	Contig	37847	4768306	252	SKESA v. 2.2	Pathogen: clinical or host-associated	CDC	NULL	USA	NULL
1660	Newport	PRJNA230403	CDC	Contig	68819	4724128	156	SKESA v. 2.2	Pathogen: clinical or host-associated	CDC	NULL	USA	NULL
1661	Enteritidis	PRJNA230403	CDC	Contig	52725	4663047	192	SKESA v. 2.2	Pathogen: clinical or host-associated	CDC	NULL	USA	NULL
1662	Newport	PRJNA242847	FDA	Contig	113277	5040816	86	SKESA v. 2.2	Pathogen: environmental/food/other	USDA-FSIS	2019	USA:ID	product-raw-intact-beef
1663	Typhimurium	PRJNA230403	CDC	Contig	349474	4662356	30	SKESA v. 2.2	Pathogen: clinical or host-associated	CDC	NULL	USA	NULL
1664	Enteritidis	PRJNA230403	CDC	Contig	49985	4662046	196	SKESA v. 2.2	Pathogen: clinical or host-associated	CDC	NULL	USA	NULL
1665	I 1,4,[5],12:i:-	PRJNA230403	CDC	Contig	32737	4882574	284	SKESA v. 2.2	Pathogen: clinical or host-associated	CDC	NULL	USA	NULL
1666	I 1,4,[5],12:b:-	PRJNA230403	CDC	Contig	242414	4707927	39	SKESA v. 2.2	Pathogen: clinical or host-associated	CDC	NULL	USA	NULL
1667	Montevideo	PRJNA230403	CDC	Contig	66792	4694174	157	SKESA v. 2.2	Pathogen: clinical or host-associated	CDC	NULL	USA	NULL
1668	Newport	PRJNA230403	CDC	Contig	52521	4670699	183	SKESA v. 2.2	Pathogen: clinical or host-associated	CDC	NULL	USA	NULL
1669	Give	PRJNA230403	CDC	Contig	427600	4646548	24	SKESA v. 2.2	Pathogen: clinical or host-associated	CDC	NULL	USA	NULL
1670	Enteritidis	PRJNA230403	CDC	Contig	489531	4700118	24	SKESA v. 2.2	Pathogen: clinical or host-associated	CDC	NULL	USA	NULL
1671	Agona	PRJNA230403	CDC	Contig	308109	4811302	36	SKESA v. 2.2	Pathogen: clinical or host-associated	CDC	NULL	USA	NULL
1672	Newport	PRJNA230403	CDC	Contig	524883	4727250	32	SKESA v. 2.2	Pathogen: clinical or host-associated	CDC	NULL	USA	NULL
1673	Newport	PRJNA230403	CDC	Contig	608226	4860869	39	SKESA v. 2.2	Pathogen: clinical or host-associated	CDC	NULL	USA	NULL
1674	Newport	PRJNA230403	CDC	Contig	371172	4726068	34	SKESA v. 2.2	Pathogen: clinical or host-associated	CDC	NULL	USA	NULL
1675	Newport	PRJNA230403	CDC	Contig	209503	4716270	43	SKESA v. 2.2	Pathogen: clinical or host-associated	CDC	NULL	USA	NULL
1676	Javiana	PRJNA230403	CDC	Contig	209511	4538107	53	SKESA v. 2.2	Pathogen: clinical or host-associated	CDC	NULL	USA	NULL
1677	Bareilly	PRJNA230403	CDC	Contig	70603	4823058	136	SKESA v. 2.2	Pathogen: clinical or host-associated	CDC	NULL	USA	NULL
1678	Newport	PRJNA230403	CDC	Contig	97733	4804743	76	SKESA v. 2.2	Pathogen: clinical or host-associated	CDC	NULL	USA	NULL
1679	I 1,4,[5],12:i:-	PRJNA230403	CDC	Contig	199242	4879650	45	SKESA v. 2.2	Pathogen: clinical or host-associated	CDC	NULL	USA	NULL
1680	Schwarzengrund	PRJNA230403	CDC	Contig	241047	4755200	45	SKESA v. 2.2	Pathogen: clinical or host-associated	CDC	NULL	USA	NULL
1681	Typhimurium	PRJNA230403	CDC	Contig	161127	4834658	72	SKESA v. 2.2	Pathogen: clinical or host-associated	CDC	NULL	USA	NULL
1682	Schwarzengrund	PRJNA230403	CDC	Contig	287946	4764458	40	SKESA v. 2.2	Pathogen: clinical or host-associated	CDC	NULL	USA	NULL
1683	Infantis	PRJNA230403	CDC	Contig	53791	4618581	161	SKESA v. 2.2	Pathogen: clinical or host-associated	CDC	NULL	USA	NULL
1684	Enteritidis	PRJNA230403	CDC	Contig	401033	4694463	32	SKESA v. 2.2	Pathogen: clinical or host-associated	CDC	NULL	USA	NULL
1685	Enteritidis	PRJNA230403	CDC	Contig	478788	4730107	29	SKESA v. 2.2	Pathogen: clinical or host-associated	CDC	NULL	USA	NULL
1686	Infantis	PRJNA230403	CDC	Contig	245651	5030464	62	SKESA v. 2.2	Pathogen: clinical or host-associated	CDC	NULL	USA	NULL
1687	Berta	PRJNA230403	CDC	Contig	51492	4745312	180	SKESA v. 2.2	Pathogen: clinical or host-associated	CDC	NULL	USA	NULL
1688	Newport	PRJNA230403	CDC	Contig	543164	4730926	34	SKESA v. 2.2	Pathogen: clinical or host-associated	CDC	NULL	USA	NULL
1689	Newport	PRJNA230403	CDC	Contig	504039	4729368	29	SKESA v. 2.2	Pathogen: clinical or host-associated	CDC	NULL	USA	NULL
1690	Newport	PRJNA230403	CDC	Contig	395896	4726156	47	SKESA v. 2.2	Pathogen: clinical or host-associated	CDC	NULL	USA	NULL
1691	Newport	PRJNA230403	CDC	Contig	221473	4728504	49	SKESA v. 2.2	Pathogen: clinical or host-associated	CDC	NULL	USA	NULL
1692	Newport	PRJNA230403	CDC	Contig	284723	4993741	59	SKESA v. 2.2	Pathogen: clinical or host-associated	CDC	NULL	USA	NULL
1693	Newport	PRJNA230403	CDC	Contig	73287	4845532	130	SKESA v. 2.2	Pathogen: clinical or host-associated	CDC	NULL	USA	NULL
1694	Montevideo	PRJNA242847	FDA	Contig	225447	4521569	37	SKESA v. 2.2	Pathogen: environmental/food/other	USDA-FSIS	2018	USA:AZ	comminuted beef
1695	Newport	PRJNA230403	CDC	Contig	443416	4730868	31	SKESA v. 2.2	Pathogen: clinical or host-associated	CDC	NULL	USA	NULL
1696	Newport	PRJNA230403	CDC	Contig	723691	4730495	28	SKESA v. 2.2	Pathogen: clinical or host-associated	CDC	NULL	USA	NULL
1697	Newport	PRJNA230403	CDC	Contig	47368	4742855	217	SKESA v. 2.2	Pathogen: clinical or host-associated	CDC	NULL	USA	NULL
1698	Newport	PRJNA230403	CDC	Contig	190901	4741090	48	SKESA v. 2.2	Pathogen: clinical or host-associated	CDC	NULL	USA	NULL
1699	Enteritidis	PRJNA230403	CDC	Contig	490150	4692389	27	SKESA v. 2.2	Pathogen: clinical or host-associated	CDC	NULL	USA	NULL
1700	Montevideo	PRJNA230403	CDC	Contig	243654	5028090	47	SKESA v. 2.2	Pathogen: clinical or host-associated	CDC	NULL	USA	NULL
1701	Newport	PRJNA230403	CDC	Contig	723691	4731407	28	SKESA v. 2.2	Pathogen: clinical or host-associated	CDC	NULL	USA	NULL
1702	Newport	PRJNA230403	CDC	Contig	58523	4712884	164	SKESA v. 2.2	Pathogen: clinical or host-associated	CDC	NULL	USA	NULL
1703	Newport	PRJNA230403	CDC	Contig	48980	4836095	226	SKESA v. 2.2	Pathogen: clinical or host-associated	CDC	NULL	USA	NULL
1704	Oranienburg	PRJNA292666	FDA	Contig	382356	4605230	28	SKESA v. 2.2	Pathogen: environmental/food/other	USDA-FSIS	2018	USA:KS	animal-cattle-heifer
1705	Newport	PRJNA230403	CDC	Contig	131913	4725891	75	SKESA v. 2.2	Pathogen: clinical or host-associated	CDC	NULL	USA	NULL
1706	Uganda	PRJNA292666	FDA	Contig	89602	4753626	109	SKESA v. 2.2	Pathogen: environmental/food/other	USDA-FSIS	2018	USA:MI	animal-cattle-dairy cow
1707	Newport	PRJNA230403	CDC	Contig	704669	4725729	23	SKESA v. 2.2	Pathogen: clinical or host-associated	CDC	NULL	USA	NULL
1708	Mississippi	PRJNA230403	CDC	Contig	92600	4641079	100	SKESA v. 2.2	Pathogen: clinical or host-associated	CDC	NULL	USA	NULL
1709	Berta	PRJNA230403	CDC	Contig	91058	4949032	118	SKESA v. 2.2	Pathogen: clinical or host-associated	CDC	NULL	USA	NULL
1710	Typhimurium	PRJNA230403	CDC	Contig	83966	4918048	100	SKESA v. 2.2	Pathogen: clinical or host-associated	CDC	NULL	USA	NULL
1711	I 1,4,[5],12:i:-	PRJNA230403	CDC	Contig	130021	4932390	80	SKESA v. 2.2	Pathogen: clinical or host-associated	CDC	NULL	USA	NULL
1712	Newport	PRJNA230403	CDC	Contig	728990	4731126	21	SKESA v. 2.2	Pathogen: clinical or host-associated	CDC	NULL	USA	NULL
1713	Infantis	PRJNA230403	CDC	Contig	95937	4669290	79	SKESA v. 2.2	Pathogen: clinical or host-associated	CDC	NULL	USA	NULL
1714	Newport	PRJNA230403	CDC	Contig	411183	4857922	31	SKESA v. 2.2	Pathogen: clinical or host-associated	CDC	NULL	USA	NULL
1715	Mississippi	PRJNA230403	CDC	Contig	221078	4685082	48	SKESA v. 2.2	Pathogen: clinical or host-associated	CDC	NULL	USA	NULL
1716	I 1,4,[5],12:i:-	PRJNA230403	CDC	Contig	59261	5063603	151	SKESA v. 2.2	Pathogen: clinical or host-associated	CDC	NULL	USA	NULL
1717	Braenderup	PRJNA230403	CDC	Contig	132364	4673801	64	SKESA v. 2.2	Pathogen: clinical or host-associated	CDC	NULL	USA	NULL
1718	Typhimurium	PRJNA230403	CDC	Contig	51932	4848015	160	SKESA v. 2.2	Pathogen: clinical or host-associated	CDC	NULL	USA	NULL
1719	I 1,4,[5],12:i:-	PRJNA230403	CDC	Contig	149813	5067594	69	SKESA v. 2.2	Pathogen: clinical or host-associated	CDC	NULL	USA	NULL
1720	Typhimurium	PRJNA230403	CDC	Contig	210746	4791090	46	SKESA v. 2.2	Pathogen: clinical or host-associated	CDC	NULL	USA	NULL
1721	Uganda	PRJNA230403	CDC	Contig	705054	4883349	22	SKESA v. 2.2	Pathogen: clinical or host-associated	CDC	NULL	USA	NULL
1722	Newport	PRJNA230403	CDC	Contig	407877	4824798	33	SKESA v. 2.2	Pathogen: clinical or host-associated	CDC	NULL	USA	NULL
1723	Newport	PRJNA230403	CDC	Contig	704659	4729484	32	SKESA v. 2.2	Pathogen: clinical or host-associated	CDC	NULL	USA	NULL
1724	Newport	PRJNA230403	CDC	Contig	83692	4680604	137	SKESA v. 2.2	Pathogen: clinical or host-associated	CDC	NULL	USA	NULL
1725	I 1,4,[5],12:i:-	PRJNA230403	CDC	Contig	56671	4833470	152	SKESA v. 2.2	Pathogen: clinical or host-associated	CDC	NULL	USA	NULL
1726	I 1,4,[5],12:b:-	PRJNA230403	CDC	Contig	159551	4662596	55	SKESA v. 2.2	Pathogen: clinical or host-associated	CDC	NULL	USA	NULL
1727	Saintpaul	PRJNA230403	CDC	Contig	49032	5320814	221	SKESA v. 2.2	Pathogen: clinical or host-associated	CDC	NULL	USA	NULL
1728	Montevideo	PRJNA230403	CDC	Contig	85618	4589142	95	SKESA v. 2.2	Pathogen: clinical or host-associated	CDC	NULL	USA	NULL
1729	Newport	PRJNA230403	CDC	Contig	453007	4733098	27	SKESA v. 2.2	Pathogen: clinical or host-associated	CDC	NULL	USA	NULL
1730	Newport	PRJNA230403	CDC	Contig	136029	4799377	74	SKESA v. 2.2	Pathogen: clinical or host-associated	CDC	NULL	USA	NULL
1731	Newport	PRJNA230403	CDC	Contig	231101	4724140	49	SKESA v. 2.2	Pathogen: clinical or host-associated	CDC	NULL	USA	NULL
1732	Newport	PRJNA230403	CDC	Contig	101169	4707495	98	SKESA v. 2.2	Pathogen: clinical or host-associated	CDC	NULL	USA	NULL
1733	Typhimurium	PRJNA230403	CDC	Contig	79034	4994765	128	SKESA v. 2.2	Pathogen: clinical or host-associated	CDC	NULL	USA	NULL
1734	Newport	PRJNA230403	CDC	Contig	88238	4741720	130	SKESA v. 2.2	Pathogen: clinical or host-associated	CDC	NULL	USA	NULL
1735	Newport	PRJNA230403	CDC	Contig	200652	4729591	44	SKESA v. 2.2	Pathogen: clinical or host-associated	CDC	NULL	USA	NULL
1736	Newport	PRJNA230403	CDC	Contig	401946	4730126	33	SKESA v. 2.2	Pathogen: clinical or host-associated	CDC	NULL	USA	NULL
1737	Newport	PRJNA230403	CDC	Contig	504039	4730751	31	SKESA v. 2.2	Pathogen: clinical or host-associated	CDC	NULL	USA	NULL
1738	Mississippi	PRJNA230403	CDC	Contig	121875	4590836	76	SKESA v. 2.2	Pathogen: clinical or host-associated	CDC	NULL	USA	NULL
1739	Newport	PRJNA230403	CDC	Contig	86628	4714628	100	SKESA v. 2.2	Pathogen: clinical or host-associated	CDC	NULL	USA	NULL
1740	Enteritidis	PRJNA230403	CDC	Contig	58183	4697753	172	SKESA v. 2.2	Pathogen: clinical or host-associated	CDC	NULL	USA	NULL
1741	Newport	PRJNA230403	CDC	Contig	424799	4725478	34	SKESA v. 2.2	Pathogen: clinical or host-associated	CDC	NULL	USA	NULL
1742	Mississippi	PRJNA230403	CDC	Contig	59477	4584629	141	SKESA v. 2.2	Pathogen: clinical or host-associated	CDC	NULL	USA	NULL
1743	Newport	PRJNA230403	CDC	Contig	77746	4713933	121	SKESA v. 2.2	Pathogen: clinical or host-associated	CDC	NULL	USA	NULL
1744	Newport	PRJNA230403	CDC	Contig	447113	4727295	30	SKESA v. 2.2	Pathogen: clinical or host-associated	CDC	NULL	USA	NULL
1745	Thompson	PRJNA230403	CDC	Contig	197656	4659651	51	SKESA v. 2.2	Pathogen: clinical or host-associated	CDC	NULL	USA	NULL
1746	Newport	PRJNA230403	CDC	Contig	373028	4730800	35	SKESA v. 2.2	Pathogen: clinical or host-associated	CDC	NULL	USA	NULL
1747	Berta	PRJNA230403	CDC	Contig	266704	4726382	27	SKESA v. 2.2	Pathogen: clinical or host-associated	CDC	NULL	USA	NULL
1748	Typhimurium	PRJNA230403	CDC	Contig	180006	4837731	73	SKESA v. 2.2	Pathogen: clinical or host-associated	CDC	NULL	USA	NULL
1749	Enteritidis	PRJNA230403	CDC	Contig	406778	4692416	31	SKESA v. 2.2	Pathogen: clinical or host-associated	CDC	NULL	USA	NULL
1750	Thompson	PRJNA230403	CDC	Contig	148047	4798070	58	SKESA v. 2.2	Pathogen: clinical or host-associated	CDC	NULL	USA	NULL
1751	Newport	PRJNA230403	CDC	Contig	123760	4825474	87	SKESA v. 2.2	Pathogen: clinical or host-associated	CDC	NULL	USA	NULL
1752	Infantis	PRJNA230403	CDC	Contig	127110	4758315	71	SKESA v. 2.2	Pathogen: clinical or host-associated	CDC	NULL	USA	NULL
1753	Javiana	PRJNA230403	CDC	Contig	557223	4587619	23	SKESA v. 2.2	Pathogen: clinical or host-associated	CDC	NULL	USA	NULL
1754	Newport	PRJNA230403	CDC	Contig	142574	4812623	55	SKESA v. 2.2	Pathogen: clinical or host-associated	CDC	NULL	USA	NULL
1755	Enteritidis	PRJNA230403	CDC	Contig	112181	4638843	87	SKESA v. 2.2	Pathogen: clinical or host-associated	CDC	NULL	USA	NULL
1756	Newport	PRJNA230403	CDC	Contig	323538	4729630	36	SKESA v. 2.2	Pathogen: clinical or host-associated	CDC	NULL	USA	NULL
1757	Newport	PRJNA230403	CDC	Contig	79379	4715267	127	SKESA v. 2.2	Pathogen: clinical or host-associated	CDC	NULL	USA	NULL
1758	Newport	PRJNA230403	CDC	Contig	101484	4719499	101	SKESA v. 2.2	Pathogen: clinical or host-associated	CDC	NULL	USA	NULL
1759	Enteritidis	PRJNA230403	CDC	Contig	167933	4691006	66	SKESA v. 2.2	Pathogen: clinical or host-associated	CDC	NULL	USA	NULL
1760	Newport	PRJNA230403	CDC	Contig	264417	4766239	43	SKESA v. 2.2	Pathogen: clinical or host-associated	CDC	NULL	USA	NULL
1761	Newport	PRJNA230403	CDC	Contig	56724	4730452	170	SKESA v. 2.2	Pathogen: clinical or host-associated	CDC	NULL	USA	NULL
1762	Infantis	PRJNA230403	CDC	Contig	84751	4966544	118	SKESA v. 2.2	Pathogen: clinical or host-associated	CDC	NULL	USA	NULL
1763	Newport	PRJNA230403	CDC	Contig	504039	4724813	25	SKESA v. 2.2	Pathogen: clinical or host-associated	CDC	NULL	USA	NULL
1764	Newport	PRJNA230403	CDC	Contig	99687	4720766	101	SKESA v. 2.2	Pathogen: clinical or host-associated	CDC	NULL	USA	NULL
1765	Newport	PRJNA230403	CDC	Contig	300159	4725722	47	SKESA v. 2.2	Pathogen: clinical or host-associated	CDC	NULL	USA	NULL
1766	Newport	PRJNA230403	CDC	Contig	251487	4729192	40	SKESA v. 2.2	Pathogen: clinical or host-associated	CDC	NULL	USA	NULL
1767	Javiana	PRJNA230403	CDC	Contig	394076	4581391	24	SKESA v. 2.2	Pathogen: clinical or host-associated	CDC	NULL	USA	NULL
1768	Newport	PRJNA230403	CDC	Contig	180114	4723778	42	SKESA v. 2.2	Pathogen: clinical or host-associated	CDC	NULL	USA	NULL
1769	Newport	PRJNA230403	CDC	Contig	349495	4727745	36	SKESA v. 2.2	Pathogen: clinical or host-associated	CDC	NULL	USA	NULL
1770	Enteritidis	PRJNA230403	CDC	Contig	478474	4725849	27	SKESA v. 2.2	Pathogen: clinical or host-associated	CDC	NULL	USA	NULL
1771	Mississippi	PRJNA230403	CDC	Contig	210274	4598512	53	SKESA v. 2.2	Pathogen: clinical or host-associated	CDC	NULL	USA	NULL
1772	Newport	PRJNA230403	CDC	Contig	275980	4725314	35	SKESA v. 2.2	Pathogen: clinical or host-associated	CDC	NULL	USA	NULL
1773	Newport	PRJNA230403	CDC	Contig	146316	4724097	73	SKESA v. 2.2	Pathogen: clinical or host-associated	CDC	NULL	USA	NULL
1774	Newport	PRJNA230403	CDC	Contig	677619	4730477	31	SKESA v. 2.2	Pathogen: clinical or host-associated	CDC	NULL	USA	NULL
1775	Mississippi	PRJNA230403	CDC	Contig	194668	4733069	65	SKESA v. 2.2	Pathogen: clinical or host-associated	CDC	NULL	USA	NULL
1776	Montevideo	PRJNA230403	CDC	Contig	463980	4941666	27	SKESA v. 2.2	Pathogen: clinical or host-associated	CDC	NULL	USA	NULL
1777	Panama	PRJNA230403	CDC	Contig	226225	4583389	41	SKESA v. 2.2	Pathogen: clinical or host-associated	CDC	NULL	USA	NULL
1778	Typhimurium	PRJNA230403	CDC	Contig	199241	4924839	51	SKESA v. 2.2	Pathogen: clinical or host-associated	CDC	NULL	USA	NULL
1779	Newport	PRJNA230403	CDC	Contig	648449	4727456	33	SKESA v. 2.2	Pathogen: clinical or host-associated	CDC	NULL	USA	NULL
1780	Enteritidis	PRJNA230403	CDC	Contig	240557	4680868	48	SKESA v. 2.2	Pathogen: clinical or host-associated	CDC	NULL	USA	NULL
1781	Javiana	PRJNA230403	CDC	Contig	653394	4567617	40	SKESA v. 2.2	Pathogen: clinical or host-associated	CDC	NULL	USA	NULL
1782	Bareilly	PRJNA230403	CDC	Contig	393031	4660791	33	SKESA v. 2.2	Pathogen: clinical or host-associated	CDC	NULL	USA	NULL
1783	Senftenberg	PRJNA292666	FDA	Contig	281676	4783720	59	SKESA v. 2.2	Pathogen: environmental/food/other	USDA-FSIS	2018	USA:KS	animal-cattle-steer
1784	Muenchen	PRJNA230403	CDC	Contig	336495	5154745	61	SKESA v. 2.2	Pathogen: clinical or host-associated	CDC	NULL	USA	NULL
1785	Newport	PRJNA230403	CDC	Contig	88478	4718360	113	SKESA v. 2.2	Pathogen: clinical or host-associated	CDC	NULL	USA	NULL
1786	Javiana	PRJNA230403	CDC	Contig	389881	4652201	31	SKESA v. 2.2	Pathogen: clinical or host-associated	CDC	NULL	USA	NULL
1787	Newport	PRJNA230403	CDC	Contig	143972	4806151	65	SKESA v. 2.2	Pathogen: clinical or host-associated	CDC	NULL	USA	NULL
1788	Enteritidis	PRJNA230403	CDC	Contig	435211	4694844	25	SKESA v. 2.2	Pathogen: clinical or host-associated	CDC	NULL	USA	NULL
1789	Braenderup	PRJNA230403	CDC	Contig	496516	4696001	22	SKESA v. 2.2	Pathogen: clinical or host-associated	CDC	NULL	USA	NULL
1790	Typhimurium	PRJNA230403	CDC	Contig	208620	4809689	57	SKESA v. 2.2	Pathogen: clinical or host-associated	CDC	NULL	USA	NULL
1791	Newport	PRJNA230403	CDC	Contig	306578	4729355	34	SKESA v. 2.2	Pathogen: clinical or host-associated	CDC	NULL	USA	NULL
1792	Newport	PRJNA230403	CDC	Contig	424799	4729546	30	SKESA v. 2.2	Pathogen: clinical or host-associated	CDC	NULL	USA	NULL
1793	Newport	PRJNA230403	CDC	Contig	321905	4897840	54	SKESA v. 2.2	Pathogen: clinical or host-associated	CDC	NULL	USA	NULL
1794	Javiana	PRJNA230403	CDC	Contig	219896	4632802	47	SKESA v. 2.2	Pathogen: clinical or host-associated	CDC	NULL	USA	NULL
1795	Newport	PRJNA230403	CDC	Contig	384266	4728221	36	SKESA v. 2.2	Pathogen: clinical or host-associated	CDC	NULL	USA	NULL
1796	Newport	PRJNA230403	CDC	Contig	405258	4730983	37	SKESA v. 2.2	Pathogen: clinical or host-associated	CDC	NULL	USA	NULL
1797	Infantis	PRJNA230403	CDC	Contig	245651	4970805	62	SKESA v. 2.2	Pathogen: clinical or host-associated	CDC	NULL	USA	NULL
1798	Enteritidis	PRJNA230403	CDC	Contig	406794	4693650	24	SKESA v. 2.2	Pathogen: clinical or host-associated	CDC	NULL	USA	NULL
1799	Newport	PRJNA230403	CDC	Contig	723691	4729728	21	SKESA v. 2.2	Pathogen: clinical or host-associated	CDC	NULL	USA	NULL
1800	I 1,4,[5],12:i:-	PRJNA230403	CDC	Contig	279776	4954015	49	SKESA v. 2.2	Pathogen: clinical or host-associated	CDC	NULL	USA	NULL
1801	Enteritidis	PRJNA230403	CDC	Contig	268245	4687947	35	SKESA v. 2.2	Pathogen: clinical or host-associated	CDC	NULL	USA	NULL
1802	Newport	PRJNA230403	CDC	Contig	430206	4680964	23	SKESA v. 2.2	Pathogen: clinical or host-associated	CDC	NULL	USA	NULL
1803	Typhimurium	PRJNA230403	CDC	Contig	159459	4769783	53	SKESA v. 2.2	Pathogen: clinical or host-associated	CDC	NULL	USA	NULL
1804	Newport	PRJNA230403	CDC	Contig	414315	4725575	34	SKESA v. 2.2	Pathogen: clinical or host-associated	CDC	NULL	USA	NULL
1805	Muenchen	PRJNA230403	CDC	Contig	142104	4700289	65	SKESA v. 2.2	Pathogen: clinical or host-associated	CDC	NULL	USA	NULL
1806	Brandenburg	PRJNA230403	CDC	Contig	320192	4583826	39	SKESA v. 2.2	Pathogen: clinical or host-associated	CDC	NULL	USA	NULL
1807	I 1,4,[5],12:i:-	PRJNA230403	CDC	Contig	122489	4943243	86	SKESA v. 2.2	Pathogen: clinical or host-associated	CDC	NULL	USA	NULL
1808	Newport	PRJNA230403	CDC	Contig	141451	4749666	105	SKESA v. 2.2	Pathogen: clinical or host-associated	CDC	NULL	USA	NULL
1809	Newport	PRJNA230403	CDC	Contig	112940	4875927	98	SKESA v. 2.2	Pathogen: clinical or host-associated	CDC	NULL	USA	NULL
1810	Berta	PRJNA230403	CDC	Contig	46619	4733634	203	SKESA v. 2.2	Pathogen: clinical or host-associated	CDC	NULL	USA	NULL
1811	I 1,4,[5],12:i:-	PRJNA230403	CDC	Contig	47337	5052199	187	SKESA v. 2.2	Pathogen: clinical or host-associated	CDC	NULL	USA	NULL
1812	Newport	PRJNA230403	CDC	Contig	444211	4871135	51	SKESA v. 2.2	Pathogen: clinical or host-associated	CDC	NULL	USA	NULL
1813	Newport	PRJNA230403	CDC	Contig	648449	4731368	30	SKESA v. 2.2	Pathogen: clinical or host-associated	CDC	NULL	USA	NULL
1814	Newport	PRJNA230403	CDC	Contig	677622	4731311	33	SKESA v. 2.2	Pathogen: clinical or host-associated	CDC	NULL	USA	NULL
1815	Bareilly	PRJNA230403	CDC	Contig	170731	4873016	58	SKESA v. 2.2	Pathogen: clinical or host-associated	CDC	NULL	USA	NULL
1816	Newport	PRJNA230403	CDC	Contig	401946	4724924	28	SKESA v. 2.2	Pathogen: clinical or host-associated	CDC	NULL	USA	NULL
1817	Newport	PRJNA230403	CDC	Contig	424799	4731249	34	SKESA v. 2.2	Pathogen: clinical or host-associated	CDC	NULL	USA	NULL
1818	Newport	PRJNA230403	CDC	Contig	466674	4832731	42	SKESA v. 2.2	Pathogen: clinical or host-associated	CDC	NULL	USA	NULL
1819	Newport	PRJNA230403	CDC	Contig	527784	4731185	33	SKESA v. 2.2	Pathogen: clinical or host-associated	CDC	NULL	USA	NULL
1820	Newport	PRJNA230403	CDC	Contig	728990	4726029	17	SKESA v. 2.2	Pathogen: clinical or host-associated	CDC	NULL	USA	NULL
1821	Enteritidis	PRJNA230403	CDC	Contig	36764	4638647	236	SKESA v. 2.2	Pathogen: clinical or host-associated	CDC	NULL	USA	NULL
1822	Dublin	PRJNA230403	CDC	Contig	96452	4979731	116	SKESA v. 2.2	Pathogen: clinical or host-associated	CDC	NULL	USA	NULL
1823	Montevideo	PRJNA230403	CDC	Contig	276972	4616863	35	SKESA v. 2.2	Pathogen: clinical or host-associated	CDC	NULL	USA	NULL
1824	I 1,4,[5],12:i:-	PRJNA230403	CDC	Contig	278672	4990374	57	SKESA v. 2.2	Pathogen: clinical or host-associated	CDC	NULL	USA	NULL
1825	Typhimurium	PRJNA230403	CDC	Contig	89185	4754135	94	SKESA v. 2.2	Pathogen: clinical or host-associated	CDC	NULL	USA	NULL
1826	Enteritidis	PRJNA230403	CDC	Contig	136907	4684405	89	SKESA v. 2.2	Pathogen: clinical or host-associated	CDC	NULL	USA	NULL
1827	Cerro	PRJNA292666	FDA	Contig	63989	4633918	136	SKESA v. 2.2	Pathogen: environmental/food/other	USDA-FSIS	2018	USA:PA	animal-cattle-dairy cow
1828	Typhimurium	PRJNA230403	CDC	Contig	57928	5139102	200	SKESA v. 2.2	Pathogen: clinical or host-associated	CDC	NULL	USA	NULL
1829	Newport	PRJNA230403	CDC	Contig	504044	4730525	26	SKESA v. 2.2	Pathogen: clinical or host-associated	CDC	NULL	USA	NULL
1830	Infantis	PRJNA230403	CDC	Contig	49485	4977013	218	SKESA v. 2.2	Pathogen: clinical or host-associated	CDC	NULL	USA	NULL
1831	Muenchen	PRJNA230403	CDC	Contig	352583	5236938	65	SKESA v. 2.2	Pathogen: clinical or host-associated	CDC	NULL	USA	NULL
1832	Javiana	PRJNA230403	CDC	Contig	385171	4541739	29	SKESA v. 2.2	Pathogen: clinical or host-associated	CDC	NULL	USA	NULL
1833	Typhimurium	PRJNA230403	CDC	Contig	257552	4782268	42	SKESA v. 2.2	Pathogen: clinical or host-associated	CDC	NULL	USA	NULL
1834	Javiana	PRJNA230403	CDC	Contig	301613	4541195	26	SKESA v. 2.2	Pathogen: clinical or host-associated	CDC	NULL	USA	NULL
1835	Javiana	PRJNA230403	CDC	Contig	190169	4542008	48	SKESA v. 2.2	Pathogen: clinical or host-associated	CDC	NULL	USA	NULL
1836	Norwich	PRJNA230403	CDC	Contig	160033	4884394	66	SKESA v. 2.2	Pathogen: clinical or host-associated	CDC	NULL	USA	NULL
1837	Newport	PRJNA230403	CDC	Contig	70084	4743332	143	SKESA v. 2.2	Pathogen: clinical or host-associated	CDC	NULL	USA	NULL
1838	Newport	PRJNA230403	CDC	Contig	255270	4855633	59	SKESA v. 2.2	Pathogen: clinical or host-associated	CDC	NULL	USA	NULL
1839	I 1,4,[5],12:i:-	PRJNA230403	CDC	Contig	88725	4938107	108	SKESA v. 2.2	Pathogen: clinical or host-associated	CDC	NULL	USA	NULL
1840	Saintpaul	PRJNA230403	CDC	Contig	157045	4728396	61	SKESA v. 2.2	Pathogen: clinical or host-associated	CDC	NULL	USA	NULL
1841	Saintpaul	PRJNA230403	CDC	Contig	79968	4776522	109	SKESA v. 2.2	Pathogen: clinical or host-associated	CDC	NULL	USA	NULL
1842	I 1,4,[5],12:i:-	PRJNA230403	CDC	Contig	51445	4905714	182	SKESA v. 2.2	Pathogen: clinical or host-associated	CDC	NULL	USA	NULL
1843	Typhimurium	PRJNA230403	CDC	Contig	30865	4909457	293	SKESA v. 2.2	Pathogen: clinical or host-associated	CDC	NULL	USA	NULL
1844	Meleagridis	PRJNA242847	FDA	Contig	163844	4870770	80	SKESA v. 2.2	Pathogen: environmental/food/other	USDA-FSIS	2018	USA:OK	comminuted beef
1845	Enteritidis	PRJNA230403	CDC	Contig	304379	4726387	34	SKESA v. 2.2	Pathogen: clinical or host-associated	CDC	NULL	USA	NULL
1846	I 1,4,[5],12:i:-	PRJNA230403	CDC	Contig	185677	5140483	60	SKESA v. 2.2	Pathogen: clinical or host-associated	CDC	NULL	USA	NULL
1847	Poona	PRJNA230403	CDC	Contig	248291	4904242	50	SKESA v. 2.2	Pathogen: clinical or host-associated	CDC	NULL	USA	NULL
1848	I 1,4,[5],12:i:-	PRJNA230403	CDC	Contig	278672	4968774	52	SKESA v. 2.2	Pathogen: clinical or host-associated	CDC	NULL	USA	NULL
1849	Saintpaul	PRJNA230403	CDC	Contig	728476	4689732	19	SKESA v. 2.2	Pathogen: clinical or host-associated	CDC	NULL	USA	NULL
1850	Heidelberg	PRJNA230403	CDC	Contig	427754	4751893	29	SKESA v. 2.2	Pathogen: clinical or host-associated	CDC	NULL	USA	NULL
1851	Enteritidis	PRJNA230403	CDC	Contig	478500	4692397	27	SKESA v. 2.2	Pathogen: clinical or host-associated	CDC	NULL	USA	NULL
1852	Typhimurium	PRJNA230403	CDC	Contig	134851	4881656	92	SKESA v. 2.2	Pathogen: clinical or host-associated	CDC	NULL	USA	NULL
1853	Typhimurium	PRJNA230403	CDC	Contig	51986	4879588	178	SKESA v. 2.2	Pathogen: clinical or host-associated	CDC	NULL	USA	NULL
1854	I 1,4,[5],12:b:-	PRJNA230403	CDC	Contig	223787	4733661	46	SKESA v. 2.2	Pathogen: clinical or host-associated	CDC	NULL	USA	NULL
1855	Newport	PRJNA230403	CDC	Contig	162975	4810982	60	SKESA v. 2.2	Pathogen: clinical or host-associated	CDC	NULL	USA	NULL
1856	I 1,4,[5],12:i:-	PRJNA230403	CDC	Contig	77012	4992598	128	SKESA v. 2.2	Pathogen: clinical or host-associated	CDC	NULL	USA	NULL
1857	Javiana	PRJNA230403	CDC	Contig	296832	4495046	25	SKESA v. 2.2	Pathogen: clinical or host-associated	CDC	NULL	USA	NULL
1858	Newport	PRJNA230403	CDC	Contig	276687	4723470	44	SKESA v. 2.2	Pathogen: clinical or host-associated	CDC	NULL	USA	NULL
1859	Newport	PRJNA230403	CDC	Contig	226555	4796403	40	SKESA v. 2.2	Pathogen: clinical or host-associated	CDC	NULL	USA	NULL
1860	Newport	PRJNA230403	CDC	Contig	401946	4730781	38	SKESA v. 2.2	Pathogen: clinical or host-associated	CDC	NULL	USA	NULL
1861	Newport	PRJNA230403	CDC	Contig	176433	4723892	59	SKESA v. 2.2	Pathogen: clinical or host-associated	CDC	NULL	USA	NULL
1862	Newport	PRJNA230403	CDC	Contig	655983	4714903	37	SKESA v. 2.2	Pathogen: clinical or host-associated	CDC	NULL	USA	NULL
1863	Javiana	PRJNA230403	CDC	Contig	676576	4720105	25	SKESA v. 2.2	Pathogen: clinical or host-associated	CDC	NULL	USA	NULL
1864	I 1,4,[5],12:i:-	PRJNA230403	CDC	Contig	33089	4903207	285	SKESA v. 2.2	Pathogen: clinical or host-associated	CDC	NULL	USA	NULL
1865	I 1,4,[5],12:i:-	PRJNA230403	CDC	Contig	36178	4881589	248	SKESA v. 2.2	Pathogen: clinical or host-associated	CDC	NULL	USA	NULL
1866	Enteritidis	PRJNA230403	CDC	Contig	47973	4676936	221	SKESA v. 2.2	Pathogen: clinical or host-associated	CDC	NULL	USA	NULL
1867	Javiana	PRJNA230403	CDC	Contig	38678	4583470	283	SKESA v. 2.2	Pathogen: clinical or host-associated	CDC	NULL	USA	NULL
1868	Newport	PRJNA230403	CDC	Contig	439947	4807089	24	SKESA v. 2.2	Pathogen: clinical or host-associated	CDC	NULL	USA	NULL
1869	Newport	PRJNA230403	CDC	Contig	104446	4845393	81	SKESA v. 2.2	Pathogen: clinical or host-associated	CDC	NULL	USA	NULL
1870	Typhimurium	PRJNA230403	CDC	Contig	179565	4738529	66	SKESA v. 2.2	Pathogen: clinical or host-associated	CDC	NULL	USA	NULL
1871	Senftenberg	PRJNA292666	FDA	Contig	149903	4857715	77	SKESA v. 2.2	Pathogen: environmental/food/other	USDA-FSIS	2018	USA:WI	animal-cattle-steer
1872	I 1,4,[5],12:i:-	PRJNA230403	CDC	Contig	282835	4958011	52	SKESA v. 2.2	Pathogen: clinical or host-associated	CDC	NULL	USA	NULL
1873	Oranienburg	PRJNA230403	CDC	Contig	167939	4568971	41	SKESA v. 2.2	Pathogen: clinical or host-associated	CDC	NULL	USA	NULL
1874	Muenster	PRJNA230403	CDC	Contig	73676	4706091	134	SKESA v. 2.2	Pathogen: clinical or host-associated	CDC	NULL	USA	NULL
1875	Enteritidis	PRJNA230403	CDC	Contig	489863	4669367	21	SKESA v. 2.2	Pathogen: clinical or host-associated	CDC	NULL	USA	NULL
1876	Berta	PRJNA230403	CDC	Contig	380131	4811019	39	SKESA v. 2.2	Pathogen: clinical or host-associated	CDC	NULL	USA	NULL
1877	Newport	PRJNA230403	CDC	Contig	119690	4723360	68	SKESA v. 2.2	Pathogen: clinical or host-associated	CDC	NULL	USA	NULL
1878	Enteritidis	PRJNA230403	CDC	Contig	412518	4725859	27	SKESA v. 2.2	Pathogen: clinical or host-associated	CDC	NULL	USA	NULL
1879	Typhimurium	PRJNA230403	CDC	Contig	276514	5038525	52	SKESA v. 2.2	Pathogen: clinical or host-associated	CDC	NULL	USA	NULL
1880	Typhimurium	PRJNA230403	CDC	Contig	278184	4841429	49	SKESA v. 2.2	Pathogen: clinical or host-associated	CDC	NULL	USA	NULL
1881	Javiana	PRJNA230403	CDC	Contig	152671	4639242	60	SKESA v. 2.2	Pathogen: clinical or host-associated	CDC	NULL	USA	NULL
1882	Newport	PRJNA230403	CDC	Contig	292170	4766321	36	SKESA v. 2.2	Pathogen: clinical or host-associated	CDC	NULL	USA	NULL
1883	Newport	PRJNA230403	CDC	Contig	68076	4603719	115	SKESA v. 2.2	Pathogen: clinical or host-associated	CDC	NULL	USA	NULL
1884	Enteritidis	PRJNA230403	CDC	Contig	406409	4793259	34	SKESA v. 2.2	Pathogen: clinical or host-associated	CDC	NULL	USA	NULL
1885	Montevideo	PRJNA230403	CDC	Contig	29895	4554256	279	SKESA v. 2.2	Pathogen: clinical or host-associated	CDC	NULL	USA	NULL
1886	Montevideo	PRJNA230403	CDC	Contig	105034	4590018	86	SKESA v. 2.2	Pathogen: clinical or host-associated	CDC	NULL	USA	NULL
1887	I 1,4,[5],12:i:-	PRJNA230403	CDC	Contig	142450	4993942	82	SKESA v. 2.2	Pathogen: clinical or host-associated	CDC	NULL	USA	NULL
1888	Thompson	PRJNA230403	CDC	Contig	743250	4789963	21	SKESA v. 2.2	Pathogen: clinical or host-associated	CDC	NULL	USA	NULL
1889	Enteritidis	PRJNA230403	CDC	Contig	73087	4673411	132	SKESA v. 2.2	Pathogen: clinical or host-associated	CDC	NULL	USA	NULL
1890	Enteritidis	PRJNA230403	CDC	Contig	400829	4693225	28	SKESA v. 2.2	Pathogen: clinical or host-associated	CDC	NULL	USA	NULL
1891	Muenchen	PRJNA230403	CDC	Contig	604687	4724276	20	SKESA v. 2.2	Pathogen: clinical or host-associated	CDC	NULL	USA	NULL
1892	Newport	PRJNA230403	CDC	Contig	423408	4726581	37	SKESA v. 2.2	Pathogen: clinical or host-associated	CDC	NULL	USA	NULL
1893	Enteritidis	PRJNA230403	CDC	Contig	45875	4645591	195	SKESA v. 2.2	Pathogen: clinical or host-associated	CDC	NULL	USA	NULL
1894	Javiana	PRJNA230403	CDC	Contig	413620	4694483	26	SKESA v. 2.2	Pathogen: clinical or host-associated	CDC	NULL	USA	NULL
1895	Newport	PRJNA230403	CDC	Contig	296235	4727287	37	SKESA v. 2.2	Pathogen: clinical or host-associated	CDC	NULL	USA	NULL
1896	I 1,4,[5],12:i:-	PRJNA230403	CDC	Contig	53076	4973996	191	SKESA v. 2.2	Pathogen: clinical or host-associated	CDC	NULL	USA	NULL
1897	Agona	PRJNA230403	CDC	Contig	50307	4826986	226	SKESA v. 2.2	Pathogen: clinical or host-associated	CDC	NULL	USA	NULL
1898	I 1,4,[5],12:i:-	PRJNA230403	CDC	Contig	51968	4838078	185	SKESA v. 2.2	Pathogen: clinical or host-associated	CDC	NULL	USA	NULL
1899	Montevideo	PRJNA230403	CDC	Contig	96050	4706984	114	SKESA v. 2.2	Pathogen: clinical or host-associated	CDC	NULL	USA	NULL
1900	Javiana	PRJNA230403	CDC	Contig	393921	4731335	41	SKESA v. 2.2	Pathogen: clinical or host-associated	CDC	NULL	USA	NULL
1901	Javiana	PRJNA230403	CDC	Contig	688108	4784058	27	SKESA v. 2.2	Pathogen: clinical or host-associated	CDC	NULL	USA	NULL
1902	Newport	PRJNA230403	CDC	Contig	349525	4728609	39	SKESA v. 2.2	Pathogen: clinical or host-associated	CDC	NULL	USA	NULL
1903	Panama	PRJNA230403	CDC	Contig	67254	4808046	155	SKESA v. 2.2	Pathogen: clinical or host-associated	CDC	NULL	USA	NULL
1904	Muenchen	PRJNA230403	CDC	Contig	263826	5013193	56	SKESA v. 2.2	Pathogen: clinical or host-associated	CDC	NULL	USA	NULL
1905	Newport	PRJNA230403	CDC	Contig	113740	4745975	100	SKESA v. 2.2	Pathogen: clinical or host-associated	CDC	NULL	USA	NULL
1906	Javiana	PRJNA230403	CDC	Contig	647578	4619216	20	SKESA v. 2.2	Pathogen: clinical or host-associated	CDC	NULL	USA	NULL
1907	Newport	PRJNA230403	CDC	Contig	405146	4731653	35	SKESA v. 2.2	Pathogen: clinical or host-associated	CDC	NULL	USA	NULL
1908	Enteritidis	PRJNA230403	CDC	Contig	156884	4706996	68	SKESA v. 2.2	Pathogen: clinical or host-associated	CDC	NULL	USA	NULL
1909	Newport	PRJNA230403	CDC	Contig	97042	4720630	80	SKESA v. 2.2	Pathogen: clinical or host-associated	CDC	NULL	USA	NULL
1910	Cerro	PRJNA292666	FDA	Contig	116276	4694952	84	SKESA v. 2.2	Pathogen: environmental/food/other	USDA-FSIS	2018	USA:MI	animal-cattle-dairy cow
1911	Newport	PRJNA230403	CDC	Contig	677642	4817074	44	SKESA v. 2.2	Pathogen: clinical or host-associated	CDC	NULL	USA	NULL
1912	Newport	PRJNA230403	CDC	Contig	677621	4731087	30	SKESA v. 2.2	Pathogen: clinical or host-associated	CDC	NULL	USA	NULL
1913	Newport	PRJNA230403	CDC	Contig	723691	4731284	28	SKESA v. 2.2	Pathogen: clinical or host-associated	CDC	NULL	USA	NULL
1914	Enteritidis	PRJNA230403	CDC	Contig	291139	4615895	37	SKESA v. 2.2	Pathogen: clinical or host-associated	CDC	NULL	USA	NULL
1915	Enteritidis	PRJNA230403	CDC	Contig	258323	4689499	42	SKESA v. 2.2	Pathogen: clinical or host-associated	CDC	NULL	USA	NULL
1916	Typhimurium	PRJNA230403	CDC	Contig	112583	4761257	82	SKESA v. 2.2	Pathogen: clinical or host-associated	CDC	NULL	USA	NULL
1917	Brandenburg	PRJNA230403	CDC	Contig	100855	4621704	96	SKESA v. 2.2	Pathogen: clinical or host-associated	CDC	NULL	USA	NULL
1918	Newport	PRJNA230403	CDC	Contig	434969	4748175	34	SKESA v. 2.2	Pathogen: clinical or host-associated	CDC	NULL	USA	NULL
1919	Anatum	PRJNA230403	CDC	Contig	49579	4595319	173	SKESA v. 2.2	Pathogen: clinical or host-associated	CDC	NULL	USA	NULL
1920	Newport	PRJNA230403	CDC	Contig	67922	4710624	122	SKESA v. 2.2	Pathogen: clinical or host-associated	CDC	NULL	USA	NULL
1921	Mbandaka	PRJNA230403	CDC	Contig	184841	4762434	67	SKESA v. 2.2	Pathogen: clinical or host-associated	CDC	NULL	USA	NULL
1922	Enteritidis	PRJNA230403	CDC	Contig	478474	4729152	27	SKESA v. 2.2	Pathogen: clinical or host-associated	CDC	NULL	USA	NULL
1923	Typhimurium	PRJNA230403	CDC	Contig	99289	4960539	95	SKESA v. 2.2	Pathogen: clinical or host-associated	CDC	NULL	USA	NULL
1924	Newport	PRJNA230403	CDC	Contig	248660	4828509	54	SKESA v. 2.2	Pathogen: clinical or host-associated	CDC	NULL	USA	NULL
1925	Enteritidis	PRJNA230403	CDC	Contig	227877	4720272	62	SKESA v. 2.2	Pathogen: clinical or host-associated	CDC	NULL	USA	NULL
1926	Typhimurium	PRJNA230403	CDC	Contig	207445	4835881	49	SKESA v. 2.2	Pathogen: clinical or host-associated	CDC	NULL	USA	NULL
1927	Typhimurium	PRJNA230403	CDC	Contig	103791	4812146	90	SKESA v. 2.2	Pathogen: clinical or host-associated	CDC	NULL	USA	NULL
1928	Enteritidis	PRJNA230403	CDC	Contig	406326	4693470	27	SKESA v. 2.2	Pathogen: clinical or host-associated	CDC	NULL	USA	NULL
1929	Newport	PRJNA230403	CDC	Contig	537644	4651078	30	SKESA v. 2.2	Pathogen: clinical or host-associated	CDC	NULL	USA	NULL
1930	Newport	PRJNA230403	CDC	Contig	205379	4850010	54	SKESA v. 2.2	Pathogen: clinical or host-associated	CDC	NULL	USA	NULL
1931	Newport	PRJNA230403	CDC	Contig	141428	4722040	70	SKESA v. 2.2	Pathogen: clinical or host-associated	CDC	NULL	USA	NULL
1932	Javiana	PRJNA230403	CDC	Contig	404822	4588046	25	SKESA v. 2.2	Pathogen: clinical or host-associated	CDC	NULL	USA	NULL
1933	Newport	PRJNA230403	CDC	Contig	85283	4716297	108	SKESA v. 2.2	Pathogen: clinical or host-associated	CDC	NULL	USA	NULL
1934	Enteritidis	PRJNA230403	CDC	Contig	264712	4725749	48	SKESA v. 2.2	Pathogen: clinical or host-associated	CDC	NULL	USA	NULL
1935	Kentucky	PRJNA230403	CDC	Contig	51168	4887455	202	SKESA v. 2.2	Pathogen: clinical or host-associated	CDC	NULL	USA	NULL
1936	Typhimurium	PRJNA230403	CDC	Contig	84009	5103336	124	SKESA v. 2.2	Pathogen: clinical or host-associated	CDC	NULL	USA	NULL
1937	Enteritidis	PRJNA230403	CDC	Contig	213472	4688620	55	SKESA v. 2.2	Pathogen: clinical or host-associated	CDC	NULL	USA	NULL
1938	Thompson	PRJNA230403	CDC	Contig	97300	4651886	92	SKESA v. 2.2	Pathogen: clinical or host-associated	CDC	NULL	USA	NULL
1939	Thompson	PRJNA230403	CDC	Contig	340686	4814216	40	SKESA v. 2.2	Pathogen: clinical or host-associated	CDC	NULL	USA	NULL
1940	I 1,4,[5],12:b:-	PRJNA230403	CDC	Contig	90632	4764718	104	SKESA v. 2.2	Pathogen: clinical or host-associated	CDC	NULL	USA	NULL
1941	Saintpaul	PRJNA230403	CDC	Contig	383267	4688963	29	SKESA v. 2.2	Pathogen: clinical or host-associated	CDC	NULL	USA	NULL
1942	Berta	PRJNA230403	CDC	Contig	285344	4774192	44	SKESA v. 2.2	Pathogen: clinical or host-associated	CDC	NULL	USA	NULL
1943	Uganda	PRJNA230403	CDC	Contig	457174	4796697	36	SKESA v. 2.2	Pathogen: clinical or host-associated	CDC	NULL	USA	NULL
1944	Typhimurium	PRJNA230403	CDC	Contig	171996	4973002	57	SKESA v. 2.2	Pathogen: clinical or host-associated	CDC	NULL	USA	NULL
1945	Braenderup	PRJNA230403	CDC	Contig	496627	4744971	31	SKESA v. 2.2	Pathogen: clinical or host-associated	CDC	NULL	USA	NULL
1946	Braenderup	PRJNA230403	CDC	Contig	340673	4712327	34	SKESA v. 2.2	Pathogen: clinical or host-associated	CDC	NULL	USA	NULL
1947	Newport	PRJNA230403	CDC	Contig	504025	4730695	35	SKESA v. 2.2	Pathogen: environmental/food/other	CA	2018-08-20	USA:CA	beef
1948	I 1,4,[5],12:i:-	PRJNA230403	CDC	Contig	178981	4895126	65	SKESA v. 2.2	Pathogen: clinical or host-associated	CDC	NULL	USA	NULL
1949	I 1,4,[5],12:b:-	PRJNA230403	CDC	Contig	49743	4662001	189	SKESA v. 2.2	Pathogen: clinical or host-associated	CDC	NULL	USA	NULL
1950	Newport	PRJNA230403	CDC	Contig	60734	4850228	152	SKESA v. 2.2	Pathogen: clinical or host-associated	CDC	NULL	USA	NULL
1951	Newport	PRJNA230403	CDC	Contig	219050	4648103	34	SKESA v. 2.2	Pathogen: clinical or host-associated	CDC	NULL	USA	NULL
1952	Berta	PRJNA230403	CDC	Contig	170207	4949933	48	SKESA v. 2.2	Pathogen: clinical or host-associated	CDC	NULL	USA	NULL
1953	Enteritidis	PRJNA230403	CDC	Contig	200392	4689518	48	SKESA v. 2.2	Pathogen: clinical or host-associated	CDC	NULL	USA	NULL
1954	I 1,4,[5],12:b:-	PRJNA230403	CDC	Contig	158694	4847719	58	SKESA v. 2.2	Pathogen: clinical or host-associated	CDC	NULL	USA	NULL
1955	I 1,4,[5],12:i:-	PRJNA230403	CDC	Contig	278112	5094500	57	SKESA v. 2.2	Pathogen: clinical or host-associated	CDC	NULL	USA	NULL
1956	I 1,4,[5],12:i:-	PRJNA230403	CDC	Contig	157803	5089254	56	SKESA v. 2.2	Pathogen: clinical or host-associated	CDC	NULL	USA	NULL
1957	Heidelberg	PRJNA230403	CDC	Contig	93391	4824906	99	SKESA v. 2.2	Pathogen: clinical or host-associated	CDC	NULL	USA	NULL
1958	Heidelberg	PRJNA230403	CDC	Contig	95058	4720814	98	SKESA v. 2.2	Pathogen: clinical or host-associated	CDC	NULL	USA	NULL
1959	Infantis	PRJNA230403	CDC	Contig	66363	4976864	152	SKESA v. 2.2	Pathogen: clinical or host-associated	CDC	NULL	USA	NULL
1960	Uganda	PRJNA230403	CDC	Contig	79269	4724141	129	SKESA v. 2.2	Pathogen: clinical or host-associated	CDC	NULL	USA	NULL
1961	Newport	PRJNA230403	CDC	Contig	723706	4867254	33	SKESA v. 2.2	Pathogen: clinical or host-associated	CDC	NULL	USA	NULL
1962	Heidelberg	PRJNA230403	CDC	Contig	59844	4714560	141	SKESA v. 2.2	Pathogen: clinical or host-associated	CDC	NULL	USA	NULL
1963	Newport	PRJNA230403	CDC	Contig	49793	4694283	189	SKESA v. 2.2	Pathogen: clinical or host-associated	CDC	NULL	USA	NULL
1964	Infantis	PRJNA230403	CDC	Contig	245651	5009802	64	SKESA v. 2.2	Pathogen: clinical or host-associated	CDC	NULL	USA	NULL
1965	Typhimurium	PRJNA230403	CDC	Contig	280378	4807049	50	SKESA v. 2.2	Pathogen: clinical or host-associated	CDC	NULL	USA	NULL
1966	Infantis	PRJNA230403	CDC	Contig	44480	5099626	232	SKESA v. 2.2	Pathogen: clinical or host-associated	CDC	NULL	USA	NULL
1967	Newport	PRJNA230403	CDC	Contig	299293	4693095	49	SKESA v. 2.2	Pathogen: clinical or host-associated	CDC	NULL	USA	NULL
1968	Enteritidis	PRJNA230403	CDC	Contig	127631	4685259	79	SKESA v. 2.2	Pathogen: clinical or host-associated	CDC	NULL	USA	NULL
1969	Oranienburg	PRJNA230403	CDC	Contig	82712	4603922	114	SKESA v. 2.2	Pathogen: clinical or host-associated	CDC	NULL	USA	NULL
1970	Dublin	PRJNA230403	CDC	Contig	77162	4816220	144	SKESA v. 2.2	Pathogen: clinical or host-associated	CDC	NULL	USA	NULL
1971	Newport	PRJNA230403	CDC	Contig	291462	4803900	30	SKESA v. 2.2	Pathogen: clinical or host-associated	CDC	NULL	USA	NULL
1972	Newport	PRJNA230403	CDC	Contig	257789	4803101	48	SKESA v. 2.2	Pathogen: clinical or host-associated	CDC	NULL	USA	NULL
1973	Enteritidis	PRJNA230403	CDC	Contig	104180	4630868	82	SKESA v. 2.2	Pathogen: clinical or host-associated	CDC	NULL	USA	NULL
1974	I 1,4,[5],12:i:-	PRJNA230403	CDC	Contig	68929	4920279	129	SKESA v. 2.2	Pathogen: clinical or host-associated	CDC	NULL	USA	NULL
1975	Panama	PRJNA230403	CDC	Contig	78611	4520965	113	SKESA v. 2.2	Pathogen: clinical or host-associated	CDC	NULL	USA	NULL
1976	Newport	PRJNA230403	CDC	Contig	130387	4879572	87	SKESA v. 2.2	Pathogen: clinical or host-associated	CDC	NULL	USA	NULL
1977	I 1,4,[5],12:b:-	PRJNA230403	CDC	Contig	220604	4653696	42	SKESA v. 2.2	Pathogen: clinical or host-associated	CDC	NULL	USA	NULL
1978	Panama	PRJNA230403	CDC	Contig	212043	4590975	46	SKESA v. 2.2	Pathogen: clinical or host-associated	CDC	NULL	USA	NULL
1979	Typhimurium	PRJNA230403	CDC	Contig	172866	4817464	66	SKESA v. 2.2	Pathogen: clinical or host-associated	CDC	NULL	USA	NULL
1980	Muenchen	PRJNA230403	CDC	Contig	113880	4794332	80	SKESA v. 2.2	Pathogen: clinical or host-associated	CDC	NULL	USA	NULL
1981	Enteritidis	PRJNA230403	CDC	Contig	127086	4719131	83	SKESA v. 2.2	Pathogen: clinical or host-associated	CDC	NULL	USA	NULL
1982	Norwich	PRJNA230403	CDC	Contig	163483	4881416	68	SKESA v. 2.2	Pathogen: clinical or host-associated	CDC	NULL	USA	NULL
1983	Newport	PRJNA230403	CDC	Contig	119237	4864373	108	SKESA v. 2.2	Pathogen: clinical or host-associated	CDC	NULL	USA	NULL
1984	Enteritidis	PRJNA230403	CDC	Contig	86180	4676809	118	SKESA v. 2.2	Pathogen: clinical or host-associated	CDC	NULL	USA	NULL
1985	Norwich	PRJNA230403	CDC	Contig	91627	4800780	128	SKESA v. 2.2	Pathogen: clinical or host-associated	CDC	NULL	USA	NULL
1986	Typhimurium	PRJNA230403	CDC	Contig	187039	4738569	37	SKESA v. 2.2	Pathogen: clinical or host-associated	CDC	NULL	USA	NULL
1987	Senftenberg	PRJNA292666	FDA	Contig	117039	4738432	94	SKESA v. 2.2	Pathogen: environmental/food/other	USDA-FSIS	2019	USA:GA	animal-cattle-beef cow
1988	Cerro	PRJNA292666	FDA	Contig	61730	4664375	159	SKESA v. 2.2	Pathogen: environmental/food/other	USDA-FSIS	2019	USA:PA	animal-cattle-dairy cow
1989	Typhimurium	PRJNA230403	CDC	Contig	82504	4874039	126	SKESA v. 2.2	Pathogen: clinical or host-associated	CDC	NULL	USA	NULL
1990	Heidelberg	PRJNA230403	CDC	Contig	52032	4736285	173	SKESA v. 2.2	Pathogen: clinical or host-associated	CDC	NULL	USA	NULL
1991	Enteritidis	PRJNA230403	CDC	Contig	46802	4675307	227	SKESA v. 2.2	Pathogen: clinical or host-associated	CDC	NULL	USA	NULL
1992	Kentucky	PRJNA230403	CDC	Contig	93453	4950461	144	SKESA v. 2.2	Pathogen: clinical or host-associated	CDC	NULL	USA	NULL
1993	Newport	PRJNA230403	CDC	Contig	313758	4875158	47	SKESA v. 2.2	Pathogen: clinical or host-associated	CDC	NULL	USA	NULL
1994	Infantis	PRJNA230403	CDC	Contig	65275	4541526	125	SKESA v. 2.2	Pathogen: clinical or host-associated	CDC	NULL	USA	NULL
1995	Enteritidis	PRJNA230403	CDC	Contig	321304	4790299	38	SKESA v. 2.2	Pathogen: clinical or host-associated	CDC	NULL	USA	NULL
1996	Thompson	PRJNA230403	CDC	Contig	470478	4829769	30	SKESA v. 2.2	Pathogen: clinical or host-associated	CDC	NULL	USA	NULL
1997	Dublin	PRJNA230403	CDC	Contig	32101	4932802	292	SKESA v. 2.2	Pathogen: clinical or host-associated	CDC	NULL	USA	NULL
1998	Newport	PRJNA230403	CDC	Contig	382958	4765346	41	SKESA v. 2.2	Pathogen: clinical or host-associated	CDC	NULL	USA	NULL
1999	Braenderup	PRJNA230403	CDC	Contig	125516	4626089	65	SKESA v. 2.2	Pathogen: clinical or host-associated	CDC	NULL	USA	NULL
[truncated: 10,338 more rows]
