# Supplementary material for: The genomic and epidemiological virulence patterns of Salmonella enterica serovars in the United States
Source: PLoS One. 2023 Dec 5;18(12):e0294624. doi: 10.1371/journal.pone.0294624 (PMC10697515; doi:10.1371/journal.pone.0294624)
Supplement: S2 Table — Virulence cluster designations (k = 5) for the 37 serovars in the analysis set. (CSV) [file pone.0294624.s003.csv]

cluster	sistr_serovar
1	Newport
1	Typhimurium
1	Muenchen
1	Enteritidis
1	I 4,[5],12:i:-
1	Dublin
1	Agona
1	I 4,[5],12:b:-
1	Litchfield
2	Javiana
3	Senftenberg
3	Anatum
3	Kentucky
3	Uganda
3	Give
3	Muenster
3	Saintpaul
3	Berta
3	Meleagridis
3	Kiambu
3	Panama
3	Heidelberg
3	Reading
3	Schwarzengrund
3	Brandenburg
4	Mississippi
4	Cerro
4	Montevideo
4	Oranienburg
4	Poona
5	Thompson
5	Infantis
5	Braenderup
5	Mbandaka
5	Bareilly
5	Norwich
5	Lubbock
