# Supplementary material for: The genomic and epidemiological virulence patterns of Salmonella enterica serovars in the United States
Source: PLoS One. 2023 Dec 5;18(12):e0294624. doi: 10.1371/journal.pone.0294624 (PMC10697515; doi:10.1371/journal.pone.0294624)
Supplement: S4 Table — Estimates of: incidence of domestically acquired sporadic cases per 100k people per year, hospitalization proportion given infection, proportion positive in FSIS testing of US beef products (MT43, MT60, MT64), extraintestinal proportion given infection, and mortality proportion given infection. (XLSX) [file pone.0294624.s005.xlsx]

## Sheet: Incidence
Group	Average Annual Incidence (2016-2019)	Lower Bound (0.005)	Upper Bound (0.995)
Cluster 1	5.9	5.77	6.06
Cluster 2	1.2	1.14	1.26
Cluster 3	0.9	0.88	0.99
Cluster 4	0.7	0.69	0.79
Cluster 5	1.1	1.02	1.14

## Sheet: Beef % +
Group	Proportion Positive (MT43, 60, 64) 2016-2019	Lower Bound (0.005)	Upper Bound (0.995)
Cluster 1	0.00622789	0.00532632	0.00721023
Cluster 2	NA	NA	NA
Cluster 3	0.00620592	0.00530418	0.00718348
Cluster 4	0.00663725	0.00570577	0.00764667
Cluster 5	0.00127125	0.00088389	0.00173726

## Sheet: EI Prop
Group	Extraintestinal Infection Proportion: 2016-2019	Lower Bound (0.005)	Upper Bound (0.995)
Cluster 1	0.129171	0.121274	0.13731
Cluster 2	0.119953	0.103329	0.137844
Cluster 3	0.211318	0.186808	0.237096
Cluster 4	0.217778	0.190476	0.246615
Cluster 5	0.158866	0.138855	0.180103

## Sheet: Mortality
Group	Mortality Proportion: 2016-2019	Lower Bound (0.005)	Upper Bound (0.995)
Cluster 1	0.00679255	0.00498826	0.00891433
Cluster 2	0.00319731	0.00098561	0.00697714
Cluster 3	0.00369636	0.0010161	0.00847413
Cluster 4	0.00453108	0.00125329	0.0103637
Cluster 5	0.00409796	0.0013745	0.00858657

## Sheet: Hospitalization
Group	Hospitalization Proportion: 2016-2019	Lower Bound (0.005)	Upper Bound (0.995)
Cluster 1	0.318714	0.307638	0.329917
Cluster 2	0.291239	0.267449	0.315723
Cluster 3	0.289814	0.262336	0.318233
Cluster 4	0.277015	0.247208	0.308069
Cluster 5	0.273619	0.248881	0.299187
