# Supplementary material for: The genomic and epidemiological virulence patterns of Salmonella enterica serovars in the United States
Source: PLoS One. 2023 Dec 5;18(12):e0294624. doi: 10.1371/journal.pone.0294624 (PMC10697515; doi:10.1371/journal.pone.0294624)
Supplement: S6 Table — Subpopulation cluster designations (k = 37) for the 12,337 contig assemblies in the analysis set. (XLSX) [file pone.0294624.s007.xlsx]

## Sheet: Sheet1
Isolate ID	subpopulation
1	1
2	1
3	1
4	1
5	1
6	2
7	3
8	4
9	1
10	1
11	1
12	5
13	6
14	7
15	8
16	9
17	8
18	10
19	6
20	1
21	6
22	6
23	11
24	2
25	12
26	13
27	1
28	1
29	14
30	1
31	15
32	11
33	1
34	3
35	6
36	5
37	6
38	3
39	16
40	2
41	5
42	3
43	6
44	6
45	6
46	5
47	16
48	17
49	3
50	18
51	1
52	1
53	16
54	19
55	19
56	6
57	20
58	21
59	3
60	14
61	5
62	1
63	1
64	1
65	10
66	1
67	1
68	19
69	1
70	1
71	6
72	5
73	20
74	8
75	1
76	6
77	10
78	3
79	11
80	10
81	10
82	22
83	17
84	23
85	1
86	16
87	6
88	3
89	1
90	10
91	24
92	2
93	12
94	24
95	13
96	24
97	14
98	24
99	1
100	23
101	25
102	24
103	13
104	26
105	1
106	14
107	22
108	8
109	2
110	9
111	17
112	24
113	16
114	1
115	11
116	25
117	24
118	8
119	25
120	16
121	1
122	27
123	6
124	28
125	1
126	16
127	20
128	29
129	29
130	1
131	1
132	8
133	1
134	30
135	23
136	14
137	24
138	24
139	23
140	23
141	23
142	24
143	1
144	28
145	31
146	32
147	12
148	31
149	31
150	2
151	29
152	8
153	3
154	1
155	4
156	31
157	30
158	15
159	11
160	1
161	14
162	20
163	23
164	18
165	6
166	6
167	1
168	31
169	33
170	11
171	9
172	1
173	1
174	1
175	31
176	3
177	3
178	15
179	16
180	3
181	3
182	3
183	2
184	1
185	15
186	11
187	1
188	1
189	1
190	15
191	1
192	3
193	12
194	1
195	1
196	22
197	15
198	3
199	6
200	9
201	3
202	19
203	28
204	3
205	18
206	5
207	5
208	9
209	10
210	6
211	11
212	5
213	11
214	16
215	3
216	6
217	6
218	17
219	17
220	3
221	8
222	8
223	2
224	18
225	18
226	1
227	1
228	6
229	1
230	1
231	20
232	1
233	10
234	8
235	1
236	16
237	1
238	27
239	1
240	1
241	3
242	19
243	1
244	2
245	3
246	6
247	8
248	11
249	29
250	1
251	34
252	31
253	3
254	11
255	1
256	22
257	1
258	3
259	18
260	16
261	3
262	23
263	13
264	6
265	14
266	31
267	7
268	1
269	6
270	7
271	9
272	2
273	35
274	1
275	10
276	20
277	1
278	17
279	26
280	1
281	11
282	21
283	22
284	36
285	5
286	20
287	8
288	17
289	1
290	2
291	1
292	20
293	35
294	28
295	1
296	11
297	19
298	3
299	8
300	18
301	1
302	6
303	10
304	5
305	11
306	13
307	1
308	1
309	10
310	3
311	31
312	8
313	19
314	19
315	1
316	26
317	19
318	6
319	10
320	35
321	33
322	8
323	1
324	5
325	11
326	8
327	8
328	10
329	3
330	1
331	8
332	19
333	1
334	29
335	5
336	13
337	27
338	7
339	19
340	6
341	6
342	8
343	16
344	1
345	1
346	3
347	15
348	3
349	11
350	25
351	13
352	13
353	24
354	11
355	25
356	25
357	1
358	29
359	8
360	24
361	20
362	11
363	22
364	11
365	13
366	26
367	11
368	36
369	12
370	24
371	30
372	1
373	1
374	1
375	9
376	1
377	8
378	1
379	1
380	6
381	16
382	6
383	25
384	18
385	1
386	8
387	30
388	2
389	11
390	29
391	6
392	15
393	16
394	19
395	12
396	3
397	6
398	8
399	6
400	1
401	3
402	1
403	8
404	1
405	2
406	8
407	1
408	9
409	3
410	2
411	3
412	17
413	1
414	8
415	16
416	1
417	1
418	8
419	11
420	6
421	31
422	20
423	19
424	1
425	5
426	1
427	1
428	5
429	2
430	25
431	20
432	1
433	20
434	1
435	16
436	1
437	5
438	8
439	1
440	6
441	3
442	12
443	2
444	1
445	12
446	3
447	8
448	8
449	1
450	10
451	2
452	8
453	1
454	3
455	1
456	8
457	1
458	1
459	1
460	13
461	6
462	8
463	2
464	15
465	5
466	23
467	1
468	16
469	11
470	3
471	25
472	6
473	1
474	11
475	1
476	19
477	2
478	3
479	15
480	19
481	8
482	31
483	1
484	8
485	15
486	33
487	32
488	13
489	10
490	13
491	21
492	33
493	22
494	14
495	6
496	23
497	7
498	11
499	2
500	11
501	13
502	1
503	27
504	1
505	10
506	11
507	11
508	16
509	1
510	25
511	3
512	19
513	30
514	3
515	11
516	8
517	8
518	6
519	23
520	36
521	2
522	3
523	9
524	1
525	6
526	10
527	3
528	14
529	1
530	4
531	11
532	15
533	16
534	1
535	24
536	8
537	1
538	3
539	8
540	30
541	29
542	12
543	8
544	20
545	28
546	1
547	3
548	8
549	16
550	2
551	24
552	11
553	29
554	1
555	27
556	28
557	1
558	1
559	1
560	2
561	1
562	1
563	2
564	29
565	3
566	1
567	1
568	1
569	15
570	6
571	19
572	3
573	31
574	6
575	3
576	12
577	19
578	13
579	5
580	20
581	8
582	8
583	16
584	29
585	1
586	8
587	18
588	8
589	17
590	1
591	1
592	1
593	1
594	1
595	8
596	1
597	1
598	1
599	3
600	1
601	1
602	29
603	3
604	1
605	1
606	1
607	6
608	6
609	8
610	1
611	1
612	3
613	20
614	1
615	2
616	12
617	37
618	30
619	20
620	8
621	12
622	8
623	3
624	15
625	1
626	29
627	29
628	9
629	19
630	8
631	1
632	1
633	11
634	2
635	15
636	1
637	20
638	15
639	1
640	10
641	3
642	6
643	2
644	8
645	7
646	1
647	1
648	15
649	7
650	8
651	2
652	10
653	16
654	8
655	15
656	1
657	37
658	16
659	2
660	36
661	6
662	8
663	3
664	15
665	9
666	3
667	3
668	1
669	10
670	22
671	10
672	11
673	1
674	26
675	9
676	3
677	19
678	3
679	13
680	17
681	9
682	19
683	1
684	9
685	28
686	1
687	1
688	1
689	5
690	19
691	18
692	1
693	5
694	1
695	28
696	16
697	1
698	3
699	1
700	1
701	10
702	2
703	8
704	6
705	6
706	6
707	6
708	8
709	8
710	35
711	1
712	1
713	19
714	18
715	9
716	1
717	1
718	2
719	1
720	1
721	28
722	3
723	3
724	6
725	3
726	8
727	3
728	11
729	16
730	3
731	1
732	15
733	18
734	19
735	1
736	15
737	1
738	1
739	22
740	3
741	1
742	28
743	1
744	19
745	1
746	8
747	1
748	3
749	10
750	5
751	10
752	6
753	3
754	2
755	8
756	1
757	5
758	8
759	1
760	1
761	28
762	31
763	5
764	2
765	27
766	29
767	28
768	6
769	26
770	8
771	8
772	3
773	1
774	27
775	2
776	8
777	5
778	1
779	1
780	1
781	1
782	1
783	35
784	1
785	3
786	8
787	3
788	9
789	29
790	16
791	1
792	5
793	6
794	10
795	9
796	8
797	1
798	8
799	10
800	19
801	1
802	5
803	7
804	35
805	7
806	3
807	1
808	35
809	8
810	11
811	1
812	29
813	22
814	1
815	11
816	1
817	1
818	1
819	8
820	2
821	1
822	22
823	10
824	2
825	11
826	8
827	3
828	2
829	9
830	3
831	31
832	1
833	15
834	1
835	22
836	3
837	12
838	16
839	1
840	20
841	9
842	1
843	1
844	1
845	1
846	1
847	1
848	8
849	16
850	20
851	31
852	20
853	3
854	1
855	18
856	5
857	10
858	27
859	6
860	8
861	10
862	1
863	1
864	35
865	1
866	30
867	12
868	23
869	16
870	33
871	14
872	6
873	16
874	1
875	2
876	30
877	8
878	6
879	16
880	8
881	18
882	12
883	1
884	1
885	19
886	1
887	20
888	1
889	24
890	1
891	1
892	3
893	5
894	22
895	16
896	8
897	8
898	9
899	8
900	9
901	22
902	1
903	3
904	5
905	3
906	3
907	16
908	11
909	6
910	3
911	2
912	23
913	27
914	8
915	16
916	8
917	9
918	7
919	1
920	8
921	9
922	6
923	1
924	14
925	6
926	19
927	8
928	30
929	3
930	1
931	14
932	11
933	3
934	8
935	8
936	1
937	19
938	2
939	19
940	16
941	8
942	14
943	8
944	9
945	10
946	9
947	19
948	18
949	8
950	8
951	22
952	5
953	8
954	1
955	1
956	2
957	10
958	1
959	9
960	16
961	8
962	10
963	6
964	25
965	8
966	2
967	7
968	8
969	8
970	10
971	35
972	10
973	14
974	7
975	8
976	1
977	20
978	1
979	8
980	8
981	20
982	8
983	9
984	29
985	30
986	6
987	16
988	8
989	3
990	8
991	1
992	1
993	1
994	8
995	22
996	10
997	3
998	10
999	8
1000	24
1001	10
1002	20
1003	12
1004	26
1005	11
1006	10
1007	17
1008	12
1009	11
1010	36
1011	7
1012	20
1013	14
1014	8
1015	9
1016	2
1017	8
1018	2
1019	6
1020	1
1021	3
1022	8
1023	17
1024	16
1025	19
1026	8
1027	28
1028	1
1029	16
1030	12
1031	1
1032	1
1033	1
1034	7
1035	18
1036	1
1037	1
1038	6
1039	1
1040	27
1041	10
1042	1
1043	16
1044	8
1045	9
1046	13
1047	16
1048	17
1049	8
1050	16
1051	6
1052	8
1053	8
1054	9
1055	16
1056	31
1057	10
1058	2
1059	8
1060	8
1061	8
1062	17
1063	8
1064	19
1065	8
1066	18
1067	5
1068	4
1069	1
1070	1
1071	32
1072	1
1073	12
1074	1
1075	20
1076	14
1077	1
1078	22
1079	12
1080	11
1081	9
1082	1
1083	22
1084	3
1085	15
1086	1
1087	1
1088	1
1089	17
1090	5
1091	8
1092	5
1093	1
1094	15
1095	1
1096	1
1097	11
1098	1
1099	9
1100	36
1101	1
1102	1
1103	5
1104	1
1105	10
1106	1
1107	35
1108	10
1109	16
1110	8
1111	10
1112	18
1113	2
1114	1
1115	1
1116	12
1117	1
1118	19
1119	1
1120	19
1121	5
1122	24
1123	1
1124	35
1125	8
1126	23
1127	2
1128	25
1129	19
1130	3
1131	3
1132	2
1133	31
1134	1
1135	5
1136	10
1137	6
1138	2
1139	5
1140	8
1141	3
1142	14
1143	8
1144	1
1145	8
1146	14
1147	30
1148	11
1149	1
1150	33
1151	1
1152	1
1153	3
1154	1
1155	1
1156	27
1157	1
1158	6
1159	3
1160	6
1161	16
1162	10
1163	16
1164	1
1165	1
1166	24
1167	16
1168	1
1169	16
1170	20
1171	16
1172	1
1173	1
1174	37
1175	1
1176	17
1177	19
1178	15
1179	16
1180	1
1181	16
1182	11
1183	6
1184	15
1185	22
1186	19
1187	3
1188	14
1189	15
1190	16
1191	18
1192	9
1193	3
1194	36
1195	1
1196	1
1197	9
1198	31
1199	8
1200	9
1201	10
1202	1
1203	2
1204	6
1205	1
1206	1
1207	15
1208	11
1209	1
1210	1
1211	1
1212	6
1213	1
1214	12
1215	2
1216	1
1217	1
1218	2
1219	22
1220	20
1221	1
1222	1
1223	6
1224	35
1225	16
1226	9
1227	12
1228	1
1229	20
1230	4
1231	6
1232	8
1233	32
1234	7
1235	2
1236	15
1237	3
1238	2
1239	1
1240	1
1241	20
1242	27
1243	35
1244	10
1245	27
1246	9
1247	15
1248	8
1249	12
1250	1
1251	24
1252	25
1253	10
1254	24
1255	15
1256	3
1257	8
1258	2
1259	1
1260	9
1261	13
1262	29
1263	20
1264	1
1265	27
1266	2
1267	8
1268	18
1269	4
1270	8
1271	12
1272	10
1273	1
1274	8
1275	37
1276	7
1277	10
1278	30
1279	9
1280	23
1281	23
1282	20
1283	22
1284	5
1285	16
1286	5
1287	5
1288	6
1289	28
1290	8
1291	11
1292	7
1293	1
1294	8
1295	11
1296	11
1297	3
1298	26
1299	1
1300	8
1301	1
1302	7
1303	4
1304	7
1305	10
1306	15
1307	23
1308	10
1309	10
1310	17
1311	8
1312	16
1313	1
1314	9
1315	6
1316	8
1317	1
1318	29
1319	29
1320	5
1321	3
1322	31
1323	18
1324	3
1325	12
1326	13
1327	7
1328	26
1329	16
1330	11
1331	2
1332	8
1333	9
1334	8
1335	3
1336	8
1337	7
1338	20
1339	16
1340	1
1341	22
1342	19
1343	27
1344	8
1345	16
1346	11
1347	18
1348	1
1349	6
1350	35
1351	1
1352	29
1353	16
1354	1
1355	17
1356	3
1357	10
1358	3
1359	2
1360	3
1361	2
1362	10
1363	6
1364	1
1365	8
1366	1
1367	15
1368	19
1369	1
1370	1
1371	1
1372	1
1373	1
1374	17
1375	1
1376	1
1377	21
1378	3
1379	30
1380	10
1381	1
1382	17
1383	17
1384	22
1385	35
1386	16
1387	6
1388	8
1389	1
1390	5
1391	1
1392	6
1393	1
1394	1
1395	1
1396	1
1397	12
1398	2
1399	6
1400	22
1401	5
1402	6
1403	16
1404	1
1405	1
1406	28
1407	3
1408	35
1409	5
1410	28
1411	3
1412	18
1413	15
1414	15
1415	1
1416	9
1417	2
1418	16
1419	23
1420	1
1421	1
1422	8
1423	19
1424	17
1425	1
1426	10
1427	1
1428	1
1429	11
1430	20
1431	1
1432	1
1433	2
1434	10
1435	3
1436	1
1437	19
1438	23
1439	22
1440	22
1441	1
1442	11
1443	5
1444	11
1445	8
1446	3
1447	12
1448	8
1449	31
1450	1
1451	1
1452	3
1453	3
1454	3
1455	1
1456	10
1457	5
1458	8
1459	8
1460	8
1461	1
1462	3
1463	29
1464	35
1465	3
1466	1
1467	1
1468	2
1469	8
1470	28
1471	6
1472	16
1473	35
1474	3
1475	1
1476	2
1477	20
1478	8
1479	7
1480	2
1481	1
1482	1
1483	8
1484	15
1485	3
1486	1
1487	10
1488	21
1489	7
1490	27
1491	36
1492	8
1493	3
1494	17
1495	1
1496	17
1497	1
1498	33
1499	7
1500	1
1501	11
1502	11
1503	10
1504	10
1505	18
1506	20
1507	1
1508	12
1509	1
1510	5
1511	12
1512	3
1513	15
1514	16
1515	3
1516	3
1517	29
1518	8
1519	1
1520	35
1521	2
1522	8
1523	9
1524	26
1525	10
1526	11
1527	33
1528	15
1529	8
1530	35
1531	6
1532	8
1533	12
1534	3
1535	3
1536	15
1537	1
1538	27
1539	8
1540	1
1541	1
1542	1
1543	19
1544	11
1545	2
1546	9
1547	3
1548	27
1549	1
1550	11
1551	8
1552	30
1553	29
1554	14
1555	1
1556	1
1557	11
1558	9
1559	8
1560	1
1561	9
1562	3
1563	3
1564	1
1565	10
1566	8
1567	11
1568	1
1569	1
1570	7
1571	10
1572	22
1573	22
1574	16
1575	10
1576	8
1577	8
1578	11
1579	8
1580	2
1581	11
1582	2
1583	9
1584	8
1585	12
1586	27
1587	27
1588	16
1589	22
1590	19
1591	4
1592	19
1593	36
1594	2
1595	33
1596	3
1597	1
1598	10
1599	8
1600	31
1601	2
1602	3
1603	20
1604	27
1605	31
1606	9
1607	14
1608	8
1609	31
1610	29
1611	19
1612	19
1613	10
1614	25
1615	1
1616	3
1617	37
1618	14
1619	1
1620	11
1621	11
1622	1
1623	1
1624	1
1625	11
1626	10
1627	1
1628	8
1629	8
1630	27
1631	8
1632	3
1633	27
1634	22
1635	12
1636	8
1637	11
1638	18
1639	24
1640	1
1641	7
1642	22
1643	37
1644	33
1645	7
1646	9
1647	27
1648	2
1649	6
1650	16
1651	8
1652	6
1653	33
1654	1
1655	10
1656	18
1657	8
1658	8
1659	17
1660	6
1661	8
1662	15
1663	30
1664	8
1665	17
1666	29
1667	14
1668	19
1669	25
1670	8
1671	26
1672	1
1673	1
1674	1
1675	1
1676	3
1677	28
1678	6
1679	2
1680	37
1681	16
1682	37
1683	20
1684	8
1685	8
1686	18
1687	31
1688	1
1689	1
1690	1
1691	1
1692	6
1693	1
1694	11
1695	1
1696	1
1697	17
1698	1
1699	8
1700	14
1701	1
1702	19
1703	19
1704	11
1705	1
1706	23
1707	1
1708	5
1709	31
1710	2
1711	9
1712	1
1713	20
1714	1
1715	5
1716	15
1717	10
1718	15
1719	9
1720	16
1721	23
1722	1
1723	1
1724	6
1725	2
1726	29
1727	1
1728	11
1729	1
1730	6
1731	1
1732	19
1733	15
1734	6
1735	1
1736	1
1737	1
1738	5
1739	19
1740	8
1741	1
1742	5
1743	1
1744	1
1745	10
1746	1
1747	31
1748	16
1749	8
1750	10
1751	17
1752	20
1753	3
1754	12
1755	8
1756	1
1757	17
1758	17
1759	8
1760	1
1761	19
1762	18
1763	1
1764	19
1765	1
1766	1
1767	3
1768	1
1769	1
1770	8
1771	5
1772	1
1773	1
1774	1
1775	5
1776	14
1777	36
1778	2
1779	1
1780	8
1781	3
1782	11
1783	4
1784	12
1785	1
1786	3
1787	19
1788	8
1789	10
1790	16
1791	1
1792	1
1793	6
1794	3
1795	1
1796	1
1797	18
1798	8
1799	1
1800	9
1801	8
1802	6
1803	16
1804	1
1805	6
1806	37
1807	9
1808	6
1809	1
1810	31
1811	9
1812	1
1813	1
1814	1
1815	28
1816	1
1817	1
1818	1
1819	1
1820	1
1821	8
1822	24
1823	11
1824	15
1825	16
1826	8
1827	7
1828	15
1829	1
1830	18
1831	12
1832	3
1833	15
1834	3
1835	3
1836	35
1837	17
1838	6
1839	15
1840	27
1841	27
1842	9
1843	17
1844	33
1845	8
1846	9
1847	11
1848	9
1849	27
1850	30
1851	8
1852	2
1853	2
1854	29
1855	15
1856	9
1857	3
1858	1
1859	1
1860	1
1861	1
1862	6
1863	3
1864	9
1865	15
1866	17
1867	3
1868	6
1869	1
1870	16
1871	4
1872	9
1873	11
1874	25
1875	8
1876	31
1877	1
1878	8
1879	16
1880	16
1881	3
1882	1
1883	12
1884	15
1885	11
1886	11
1887	9
1888	10
1889	8
1890	8
1891	12
1892	1
1893	8
1894	3
1895	1
1896	9
1897	26
1898	2
1899	11
1900	3
1901	3
1902	19
1903	36
1904	12
1905	6
1906	3
1907	1
1908	8
1909	19
1910	7
1911	1
1912	1
1913	1
1914	8
1915	8
1916	16
1917	37
1918	6
1919	13
1920	17
1921	22
1922	8
1923	2
1924	1
1925	8
1926	16
1927	16
1928	8
1929	1
1930	1
1931	1
1932	3
1933	1
1934	8
1935	32
1936	2
1937	8
1938	10
1939	10
1940	29
1941	27
1942	31
1943	23
1944	15
1945	10
1946	10
1947	1
1948	2
1949	29
1950	19
1951	1
1952	31
1953	8
1954	30
1955	9
1956	9
1957	30
1958	30
1959	18
1960	23
1961	1
1962	30
1963	19
1964	18
1965	2
1966	18
1967	6
1968	8
1969	11
1970	24
1971	1
1972	1
1973	8
1974	9
1975	36
1976	12
1977	29
1978	36
1979	16
1980	12
1981	8
1982	35
1983	15
1984	8
1985	35
1986	30
1987	4
1988	7
1989	2
1990	30
1991	8
1992	32
1993	6
1994	20
1995	15
1996	10
1997	17
1998	6
1999	10
[truncated: 10,338 more rows]
